# Supplementary material for: Genome-wide meta-analyses reveal novel loci for verbal short-term memory and learning
Source: Mol Psychiatry. Author manuscript; Available in PMC 2022 Dec 12. (PMC9734053; doi:10.1038/s41380-022-01710-8)
Supplement: Supplementary_cohortinfo [file NIHMS1840537-supplement-Supplementary_cohortinfo.xlsx]

## Sheet: STable1 Demographics
Supplementary information S1:		Sample characteristics
			N in analyses								Education:
Cohort	Exclusions for prevalent dementia (N)	Exclusions for prevalent stroke (N)	Verbal learning (VL): Model 1		Verbal learning (VL): Model 2	Short term memory (STM): Model 1		Short term memory (STM): Model 2	Age (years) mean±SD	Women N (%)	< than high school [0 - 11 years], N (%)	high school / GED degree [12 years], N (%)	some college [> 12 yrs] no college degree, N (%)	college degree and above, N (%)	Discovery or replication ?
ADNI1	545	0	205	x	205	206	x	206	75.55±4.97	94 (45.4)	6 (2.9)	15 (7.2)	97 (46.9)	89 (43.0)	Discovery
ADNIGO	286	0	121	x	121	121	x	121	74.15±5.70	61 (50.4)	0 (0.0)	14 (11.6)	52 (43.0)	55 (45.4)	Discovery
AgeCode	0	0	760	x	760	760	x	760	79.03±3.18	514 (67.7)	444 (58.4)	241 (31.7)*	NA*	75 (9.9)*	Discovery
AGES	126	266	2697	x	2692	2648	x	2648	75.9±5.4	1545 (59.1)	589 (22.2)	1306 (50.0)	422 (16.1)	303 (11.6)	Discovery
ARIC1 (EA)	0	79	NA		NA	440	x	440	72.6±4.3	264 (60.0)	43 (9.8)	158 (35.9)	38 (8.6)	201 (45.7)	Discovery
ARIC2 (EA)	87	166	NA		NA	3528	REPL	3522	75.5±5.14	1979 (56.1)	327 (9.3)	1288 (36.6)	308 (8.8)	1599 (45.4)	Replication
CARDIA	0	0	NA		NA	1403	REPL	1402	50.77 ± 3.34	749(53.7)	14(1.0%)	361(25.9%)	131(9.4%)	888(63.7%)	Replication
CHS (EA)	4	0	330	x	330	618	x	618	73.4±4.4	292 (61.9)	75 (15.9)	137 (29.0)	98 (20.8)	162 (34.3)	Discovery
DUKE1	0	0	NA		NA	599	REPL	NA	32.01±18.1	335 (55.9)	0 (0)	77 (12.9)	308 (51.4)	213 (31.6)	Replication
DUKE2	0	0	NA		NA	166	REPL	NA	26.78±9.9	98 (52.7)	0 (0)	14 (8.4)	103 (62.0)	47 (28.3)	Replication
ERF	0	21	2724	x	2724	2724	x	2724	58.8±8.9	692 (54.6)	542 (42.8)	542 (42.8)	148 (11.7)	35 (2.8)	Discovery
FHS1	7	52	NA		NA	2110	x	2109	64.9±11.1	1373 (55.0)	123 (4.9)	828 (33.2)	644 (25.8)	898 (36.3)	Replication
FHS2	0	0	3067	REPL	NA	3067	REPL	NA	46.48±8.78	1621 (52.9)	19 (0.6)	378 (12.3)	943 (30.8)	1724 (56.3)	Replication
FT16	0	0	452	x	452	452	x	452	26.14±1.37	224 (49.6)	153(33.9)	67(14.8)	0 (0)	232(51.3)	Discovery
GENOA (whites)	11	22	842	x	842	842	x	842	60.52±9.74	500 (59.4)	36 (4.3)	356 (42.3)	291 (34.6)	159 (18.9)	Discovery
GS (whites)	0	0	NA		NA	6731	x	6354	55.47 +- 11.35	3949 (58.7)	649 (10.6)	1646 (26.8)	1910 (31.1)	1930 (31.5)	Discovery
HBCS	0	22	888	x	799	888	x	799	68.16±2.87	537 (60.5)	248 (31.0)	147 (18.4)	225 (28.2)	179 (22.4)	Discovery
HCS	0	34	1722	x	1722	NA		NA	64.0±7.4	636 (60)	178 (21.7)	205 (24.9)	218 (26.5)	215 (26.2)†	Discovery
HealthABC	NA	NA	433	x	432	439	x	438	75.31 (2.7)	214 (48.7)	42 (9.6)	141 (32.1)	335 (76.3)		Discovery
HRS (EA)	195	560	NA		NA	7904	x	7904	67.98±10.29	4659 (58.9)	917 (11.6)	4557 (57.7)	431 (5.5)	2003 (25.3)	Discovery
LBC1921	5	43	NA		NA	468	x	467	79.1±0.6	279 (59.4)	330 (70.6)	44 (9.4)	52 (11.1)	41 (8.7)	Discovery
LBC1936	0	50	NA		NA	953	x	953	69.5±0.8	471 (49.4)	705 (74.0)	141 (14.8)	54 (5.7)	53 (5.6)	Discovery
LIFE-Adult	0	27	1095	x	1094	1095	x	1094	61.44±12.96	531 (48.5)	90 (8.2)	592 (54.1)*	NA*	412 (37.7)*	Discovery
LOGOS	0	0	786	REPL	NA	NA		NA	22.19±3.7	0(0)	0 (0)	243 (30.9)	343 (43.6)	98 (12.5)	Replication
MAP	8	-	875	x	875	874	x	874	81.1±6.7	641 (72.8)	50 (5.7)	224 (25.5)	213 (24.2)	392 (44.6)	Discovery
OATS	12	25	NA		NA	467	x	467	70.46±5.14	301 (64.5)	223 (47.9)	96 (20.6)	47 (0.10)	100 (0.21)	Discovery
ORCADES	NA	NA	NA		NA	1644	x	1532	54.2±14.49	1029 (62.8)	nd	nd	nd	nd	Discovery
Prosper IE	0	205	1692	x	1692	NA		NA	75.3 (3.3)	946 (56)	15.6 (2.1)	NA#	NA#	NA#	Discovery
Prosper NL	0	142	789	x	789	NA		NA	75.0 (3.3)	379 (48)	15.3 (2.8)	NA#	NA#	NA#	Discovery
Prosper SC	0	239	1908	x	1908	NA		NA	75.2 (3.3)	979 (51)	14.6 (1.3)	NA#	NA#	NA#	Discovery
ROS	8	-	798	x	798	801	x	801	75.7±7.4	529 (65.9)	18 (2.2)	38 (4.7)	41 (5.1)	705 (87.9)	Discovery
Rotterdam Study 1	124	168	2138	x	2117	2138	x	2117	74.6±5.9	1193 (57.7)	269 (13.0)	628 (30.4)	912 (44.1)	242 (11.7)	Discovery
Rotterdam Study 2	56	102	1368	x	1350	1368	x	1350	67.8±7.0	827 (54.6)	304 (20.1)	551 (36.4)	411 (27.2)	247 (16.3)	Discovery
Rotterdam Study 3	6	0	1916	x	1912	1916	x	1912	56.0±5.7	1091 (56.4)	192 (10.0)	665 (34.7)	549 (28.6)	513 (26.7)	Discovery
Sydney MAS	0	41	888	x	888	888	x	888	78,84	490 (55.2)	372 (41.9)	172 (19.4)	79 (8.9)	264 (29.8)	Discovery
SHIP	NA	119	2179	x	2179	2177	x	2177	60.8±10.1	753 (51.1)	279 (12.8)	1037 (47.6)	255 (11.7)	306 (14.0)	Discovery
WGHS	NA	0	NA		NA	3542	x	3484	71.9±4.1	3542 (100)	0	0	2359 (66.6)	1183 (33.4)	Discovery
*: Education was assessed via CASMIN classification (König, W./Lüttinger P./Müller W., 1988: A Comparative Analysis of the Development and Structure of Educational Systems. Methodological Foundations and the Construction of a Comparative Educational Scale. CASMIN Working Paper No. 12. Mannheim: Universität Mannheim.)
#: PROSPER education was measured as the mean age of school graduation
nd: Data not available

## Sheet: STable2 Genotype
Supplementary information S2:		Genotyping, quality control, imputation, and analysis methods in the participating cohorts
Cohort	Imputation reference panel	Genotyping platform - SNP panel	Genotyping center	Assesment of population stratification	Imputation software	Genotype calling	Sample call rate	Imputation quality	SNP call rate	HWE p-value	MAF	Other QC/filters	Number of variants after imputation	Analyses software
ADNI1	HapMap 3, CEU + TSI	Illumina Human 610-Quad BeadChip	TGen, Phoenix, AZ, USA	MDS	MACH	Illumina Bead Studio	< 95%	< 0.3	< 95%	< 10-6	< 0.01	sex-check, relatedness check	1075936	Mach2QTL
ADNIGO2	1000g, phase 1, release v3	Illumina HumanOmni Express BeadChip	Center for Applied Genomics of Children’s Hospital of Philadelphia, Philadelphia, PA, USA	MDA	MACH	Illumina Bead Studio	< 95%	< 0.3	< 95%	< 10-6	< 0.01	sex-check, relatedness check	5812934	Mach2QTL
AgeCode	1000g, NCBI b37 (hg19)	Affymetrix 6.0	Division of Molecular and Cognitive Neuroscience, Faculty of Psychology and Faculty of Medicine, University of Basel	MDS	IMPUTE2	Affymetrix Power Tools package (version: apt-1-14.4.1)	< 95%	< 0.3	< 95%	< 10-5	< 0.01	sex-check, relatedness check	2155157	PLINK, SNPTEST
AGES	RR (HapMap II CEU (build 36, release 22)	Illumina HumanCNV370 Duo BeadChip®	NIA, NIH, USA	EIGENSTRAT	MACH	Illumina Bead Studio	< 97%	< 0.3	< 98%	< 10-6	< 0.01
ARIC1 & ARIC2 (EA)	HapMap II CEU (build 36)	Affymetrix GeneChip SNP Array 6.0®	Broad Institute, USA	EIGENSTRAT	MACH (v1.0.16)	Birdseed	< 95%	-	< 95%	< 10-5	< 0.01	sex mismatches, relatedness	2543887	ProbABEL
CARDIA	1000G.v1	Affymetrix 6.0	Broad Institute	MDS	BEAGLE version 3.3.2	BEAGLECALL	>=98%	<0.3	>=95%	>=10-4	0.02	sex-check, relatedness check	598 771	ProbAbel
CHS (EA)	HapMap2	Illumina HumanCNV370 Duo BeadChip®	Cedars-Sinai	PCA	BIMBAM	Illumina Bead Studio	<= 95%	variance of dosage < 0.01	< 97%	< 10-5	N/A	SNPs: > 2 replicate errors or Mendelian inconsistencies, heterozygote frequence = 0, not in HapMap	2612817	R
DUKE1 & DUKE2	1000G,phase3	IlluminaHumanOmniExpress; HumanOmniExpress-24	National Genomics Institute	PCA	MACH	Genomestudio	<98%	<0.6	<98%	<10-6	<0.01	sex check, relatedness check, pca outlier exclusion	9,846,285;9848,688	PLINK,SNPTEST
ERF	HapMap2, release 22, CEU	Illumina HumanHap 300K array®, Illumina HumanHap 6k Beadchip®, Illumina Human 370K-Duo SNP array®, Affymetrix GeneChip® Human Mapping 250K Nsp Array	Leiden University Medical Center, Leiden; Erasmus MC, Rotterdam, NL	NA	MACH	Illumina BeadStudio& Affymetrix BRLMM	< 95%	< 0.3	< 98%	< 10-6	< 0.05	sex-check	3021329	PROBABEL
FHS 1 & 2	HapMap 2 CEU (build 36)	Affymetrix GeneChip Human Mapping 500K Array® +50K Human Gene Focused Panel®	Affymetrix (Santa Clara), USA	EIGENSTRAT	MACH	Affymetrix BRLMM	< 97%	NA	< 97%	< 10-6	< 0.01	sex-check, heterozygosity check	2537409	MACH (version 1.0.15)
FT16	1000g, phase 1	Illumina 610k, 670k and multiple HumanCoreExome chips	Wellcome Trust Sanger Institute, Cambridge, UK	MDS	IMPUTE2	Illuminus for 610k/670k chips and GenCall+zCall for HumanCoreExome chips	< 0.95%	< 0.3	< 95%	< 10-5	< 0.05	sex-check, heterozygosity check	604 526	GEMMA
GENOA-whites	HapMap2, release 22, CEU (hg18)	Affymetrix GeneChip SNP Array 6.0® and Illumina Infinium 1M-Duo	Mayo Clinic, Rochester (MN), USA	PCA	MACH (v1.0.16)	Birdseed	< 95%	No filter	< 95%	< 10-5	< 0.05	sex-check, relatedness check	2543887	R
GS (whites)	HapMap2	HumanOmniExpressExome-8v1_A	Wellcome Trust Clinical Research Facility (WTCRF) Genetics Core, Western General Hospital, Edinburgh	MDS	MACH	Beadstudio-Gencall v3.0	<97%	<0.3	<98%	<10-6	<0.01	sex-check, relatedness check	2543887	mach2qtl
HBCS	HapMap2	modified Illumina Infinum 610K Quad chip®	Wellcome Trust Sanger Institute, Cambridge, UK	MDS	MACH	Illumina Bead Studio	< 95%	< 0.3	< 95%	< 10-5	< 0.01	sex-check, relatedness check	2543887	ProbABEL
HCS	HapMap2 CEU, release 22 (build 36)	Illumina Human610-Quad BeadChip®	Hunter Medical Research Institute, Newcastle Australia	EIGENSTRAT	MACH (version 1.0.16)	Genomestudio	< 95%	< 0.3	< 95%	< 10-6	< 0.01	sex-check, relatedness check	554484	PLINK	1
HealthABC	HapMap release 22 CEU (Build 36) for European ancestry, 1:1 CEU and YRI for African American participants	Illumina 1M and 1M duo	CIDR	PCA	MACH 1.0 software (v1.0.16)	Illumina GenomeStudio	< 95%	< 0.3	< 98%	<10-6	< 0.01	sex-check, relatedness check	2543888	R, MACH2QTL, PLINK,
HRS (whites)	HapMap2 CEU	Illumina Omni2.5 Beadchip	the NIH Center for Inherited Disease Research	PCA	MACH (v1.0.16)	Illumina GenomeStudio	>98%	< 0.3	>98%	< 10-4	< 0.05	sex-check, relatedness check	2 543 887	PLINK 1.07
LBC1921	HapMap2 CEU, (build 36, release 22)	Ilumina 610-Quadv1	Wellcome Trust Clinical Research Facility (WTCRF) Genetics Core, Western General Hospital, Edinburgh	MDS	MACH	Illumina Bead Studio	< 95%	< 0.3	< 98%	< 10-5	< 0.05	sex-check, relatedness check	2543887	MACH2QTL
LBC1936	HapMap2 CEU, (build 36, release 22)	Ilumina 610-Quadv1	Wellcome Trust Clinical Research Facility (WTCRF) Genetics Core, Western General Hospital, Edinburgh	MDS	MACH	Illumina Bead Studio	< 95%	< 0.3	< 98%	< 10-5	< 0.05	sex-check, relatedness check	2543887	MACH2QTL
LIFE-Adult	HapMap2	Affymetrix Axiom CEU	University of Leipzig	PCA	IMPUTE2	Affymetrix Power Tools	<97%	<0.4	<97%	<10-6	<0.05	sex-check, cryptic relatedness, PCA outliers	2225312	R
LOGOS	1000G,phase3	IlluminaHumanOmniExpress	Feinstein Institute of Medical Research	PCA	MACH	Genomestudio	<98%	<0.6	<98%	<10-6	<0.01	sex check, relatedness check, pca outlier exclusion	9848749	PLINK,SNPTEST
OATS	HapMap2 CEU (build 36, release 22)	OmniExpress	University of Queensland Diamantina Institute, Brisbane, Australia	EIGENSTRAT	MACH	Illumina Genome Studio	< 95%	< 0.3	< 95%	< 10-4	<0.05	sex-check, relatedness check	3021330	MERLIN
Sydney MAS	HapMap2 CEU (build 36, release 22)	Affymetrix GeneChip SNP Array 6.0®	Ramaciotti Centre, University of New South Wales, Sydney, Australia	EIGENSTRAT	MACH / minimac	CRLMM (v1.10.0) in R	< 95%	< 0.3	< 95%	< 10-6	< 0.05	sex-check, relatedness check	2543909	Mach2qtl
ORCADES	1000G	Illumina Hap300, Illumina Omni1, Illumina OmniExpress	Helmholtz Centre in Munich, Integragen Paris	MDS	SHAPEIT & IMPUTE2	Bead Studio, Genome Studio	< 95%	NA	< 98%	< 10-6	< 0.01	Ethnic outliers and duplicates removed, sex check and kinship	13m	PROBABEL
Prosper IE	HapMap2	Illumina 660K beadchip	Erasmus Medical Center, Rotterdam, the Netherlands	MDS	MACH	Illumina Bead Studio	<98%	<0.3	<97.5%	na	na	sex mismatches, familiar relationship	2 543 887	ProbABEL
Prosper NL	HapMap2	Illumina 660K beadchip	Erasmus Medical Center, Rotterdam, the Netherlands	MDS	MACH	Illumina Bead Studio	<98%	<0.3	<97.5%	na	na	sex mismatches, familiar relationship	2 543 887	ProbABEL
Prosper SC	HapMap2	Illumina 660K beadchip	Erasmus Medical Center, Rotterdam, the Netherlands	MDS	MACH	Illumina Bead Studio	<98%	<0.3	<97.5%	na	na	sex mismatches, familiar relationship	2 543 887	ProbABEL
ROS & MAP	HapMap2 CEU (build 36, release 22)	Affymetrix Genechip 6.0®	Broad Institute and	EIGENSTRAT	MACH (version 1.0.16a)	Birdsuite, Broad Institute	< 95%	-	< 95%	< 10-6	< 0.01	Sex mismatch, Inbreeding coefficient F>0.04	2543887	plink
Rotterdam Study 1, 2 & 3	HapMap2 (release 22)	Illumina HumanHap550 Duo BeadChip® and Illumina Human 610 Quad BeadChip®	Erasmus MC, Rotterdam, NL	IBD matrix	MACH (v1.0.16)	Illumina Genome Studio & Illumina Bead Studio	< 97.5%	NA	< 98%	< 10-6	< 0.01	gender mismatches, excess autosomal heterozygosity, duplicates or family relations, ethnic outliers	2543887	ProbABEL
SHIP	HapMap2	Affymetrix GeneChip SNP Array 6.0®	Affymetrix, Inc., USA	PCA and MDS	IMPUTE (v0.5.0)	Birdseed2	< 92%	< 0.4	< 92%	< 0.00001	< 0.05	sex-check, relatedness check	2748910	QUICKTEST v0.95
WGHS	HapMap2 CEU (build 36, release 22)	HumanHap300 Duo ‘‘+’’ chips or HumanHuman300 Duo + iSelect chips	Amgen	EIGENSTRAT	MACH (v1.0.15)	Illumina Bead Studio	< 98%	No filter	< 90%	< 10-6	< 0.01	relatedness check	2608508	ProbABEL

## Sheet: STable3Phenotype
Supplementary information S3:		Characteristics of the memory tests in participating cohorts
Verbal short-term memory (VSTM) tests
Cohort	Test name	Story/Word list	Maximum score	Mean score ± SD
ADNI1	RAVLT	Wordlist	15	5.15 ± 1.66
ADNIGO2	RAVLT	Wordlist	15	5.50 ± 1.63
AgeCoDe	CERAD 1st trial	Wordlist	10	4.72±1.48
AGES	CERAD 1st trial	Wordlist	16	8.02±2.44
ARIC1	WMS-R	Story	50	22.58 + 7.25
ARIC2	WMS-R	Story	50	22.51 ± 7.23
CARDIA	RAVLT	Wordlist	15	9.6 ± 1.8
CHS	WMS-R	Story	25	23.36±6.82
DUKE1	CANTAB verbal recall	Wordlist	100	55.05±8.7
DUKE2	CANTAB verbal recall	Wordlist	100	54.89±9.3
ERF	RAVLT 1st	Wordlist	15	4.31±1.71
FHS1	WMS	Story	24	21.62±7.30
FHS2	CERAD 1st trial	Wordlist	10	6.26±1.40
FT16	CVLT 1st	Wordlist	16	7.9
GENOA	RAVLT1st	Wordlist	13	6.37±1.83
GS	WMSIII-UK	Story	50	30.32 (7.95)
HBCS	CERAD: WL	Wordlist	10	5.72±1.48
HealthABC	Buschke SRT 1st	Wordlist	12	5.54±1.73
HRS	10 word list	Wordlist	10	5.73±1.52
LBC1921	WMS-R	Story	50	19.21±6.41
LBC1936	WMSIII-UK	Story	50	27.63±6.95
LIFE-Adult	CERAD: WL	Wordlist	10	5.76±1.62
OATS	WMSIII	Story	25	11.62±3.85
Sydney MAS	WMSIII-UK	Story	25	11.01±3.96
ORCADES	WMSIII-UK	Story	25	15.5±4.1
ROS	WMS-R	Story	25	11.8±4.4
Rotterdam Study 1	Rey's recall of words 1st	Wordlist	15	4.56±1.86
Rotterdam Study 2	Rey's recall of words 1st	Wordlist	15	4.77±1.87
Rotterdam Study 3	Rey's recall of words 1st	Wordlist	15	5.70±2.11
MAP	WMS-R	Story	25	10.4±4.6
SHIP	RAVLT 1st	Wordlist	15	6.02±1.88
WGHS	EBMT	Story	12	9,67±1,71
Verbal learning (VL) tests
Cohort	Test name	Verbal or Visual Presentation	#Words	#Repeats	Maximum score	Mean score ± SD
ADNI1	RAVLT	Verbal	15	5	75	43.2 ± 9.26
ADNIGO2	RAVLT	Verbal	15	5	75	44.4 ± 9.54
AgeCoDe	CERAD: WL	Visual	10	3	30	19.57±3.65
AGES	CVLT	Verbal	16	4	64	26.3±7.78
CHS	CVLT	Verbal	16	5	80	7.99 ± 3.26
ERF	RAVLT	Verbal	15	5	75	37.31±10.28
FHS2	CERAD	Visual	10	3	30	22.64±3.13
FT16	CVLT	Verbal	16	5	80	56.9
GENOA	RAVLT	Verbal	15	5	71	48.13±9.82
HBCS	CERAD: WL	Visual	10	3	30	22.0±3.47
HCS	HVLT/NAVLT	Verbal	12	3	36	8.81±2.25
HealthABC	Buschke SRT	Verbal	12	3	36	23.21±5.13
LIFE-Adult	CERAD: WL	Visual	10	3	30	22.0±3.77
LOGOS	WMSIII: word list	Verbal	12	4	48	37.18±4.5
Sydney MAS	RAVLT	Verbal	15	5	75	40.65±9.53
Prosper IE	PLT	Visual	15	1	15	8.88±1.80
Prosper NL	PLT	Visual	15	1	15	10.15±1.77
Prosper SC	PLT	Visual	15	1	15	9.39±1.79
ROS	CERAD: WL	Visual	10	3	30	17.9±4.5
Rotterdam Study 1	Rey's recall of words 1st-3rd	Verbal	15	3	45	20.23±5.85
Rotterdam Study 2	Rey's recall of words 1st-3rd	Verbal	15	3	45	21.14±5.86
Rotterdam Study 3	Rey's recall of words 1st-3rd	Verbal	15	3	45	24.55±6.40
MAP	CERAD: WL	Visual	10	3	30	16.4±4.7
SHIP	RAVLT	Verbal	15	3	45	24.39±6.53

## Sheet: STable4GenomicInflationFactors
Supplementary information S4:		Genomic inflation factors in the meta-analyses and in the cohort-level analyses
Meta-analyses
		GC lambda		LD Score Intercept
Model	Test type	Discovery	Replication	Discovery	Replication
M1	VSTM	1.042	1.006	1.003
	VSTM, paragraph	1.013	0.999	1.0154
	VSTM, word list	1.028	1.011	1.0046
	VL	1.199	0.99	1.1511
	VL, verbal learning	1.03	NA	0.9975	NA
	VL, visual learning	1.032	NA	1.0081	NA
M2	VSTM	1.029	-	1.0041	-
	VSTM, paragraph	1.006	-	1.0127	-
	VSTM, word list	1.02	-	1.0041	-
	VL	1.042	-	0.9959	-
	VL, verbal presentation	1.033	-	0.9952	-
	VL, visual presentation	1.023	-	1.0072	-
Cohort-level analyses
	Cohort	Lambda (VSTM M1)	N	Lambda (VL M1)	N
	ADNI1	1.001	206	1.007	205
	ADNIGO	0.993	121	1.028	121
	AgeCode	1.019	760	1.04	760
	AGES	1.029	2648	1.065	2697
	CARDIA (replication)	1.007	1403	NA	NA
	DUKE1 (replication)	0.989	599	NA	NA
	DUKE2 (replication)	0.998	166	NA	NA
	ARIC	0.999	440	NA	NA
	ARIC2 (replication)	1.023	3528	NA	NA
	CHS	1.021	618	1.065	330
	ERF	1.017	2724	1.04	2724
	FHS	1.02	2110	NA	NA
	FHS2 (replication)	1.02	3067	1.023	3067
	FT16	1.013	452	1.009	452
	GENOA	1.01	842	1.011	842
	GS	1.022	6731	NA	NA
	HBCS	0.988	888	0.992	888
	HCS	NA	NA	1.003	1722
	HealthABC	0.995	439	0.986	433
	HRS	1.006	7904	NA	NA
	LBC1921	1.007	468	NA	NA
	LBC1936	1	953	NA	NA
	LIFEAdult	0.999	1095	1.012	1095
	LOGOS (replication)	NA	NA	1.026	786
	MAP	1.001	874	0.99	875
	MAS	1.008	888	1.013	888
	OATS	1.013	467	NA	NA
	ORCADES	0.997	1644	NA	NA
	PLT (IE)	NA	NA	1.009	1692
	PLT (NL)	NA	NA	1.004	789
	PLT (SC)	NA	NA	1.009	1908
	ROS	0.996	801	0.996	798
	RS1	1.009	2138	1.003	2138
	RS1	1.008	1368	1.011	1368
	RS3	1.016	1916	1.02	1916
	SHIP	1.031	2177	1.024	2179
	WGHS	0.996	3542	NA	NA
