# Supplementary material for: Genome-wide meta-analyses reveal novel loci for verbal short-term memory and learning
Source: Mol Psychiatry. Author manuscript; Available in PMC 2022 Dec 12. (PMC9734053; doi:10.1038/s41380-022-01710-8)
Supplement: Supplementary_Tables [file NIHMS1840537-supplement-Supplementary_Tables.xlsx]

## Sheet: STable1 SNPs v7
Supplementary table S1: All genome-wide significant (p < 5x10-8) and suggestive (5x10-8 ≥ p < 5x10-6) associations in the discovery sample
									Discovery cohorts (sex, age, and PCs adjusted model)					Discovery cohorts (sex, age, education, and PCs adjusted model)				Replication cohorts (sex, age, and PCs adjusted model)					Combined discovery and replication cohorts (sex, age, and PCs adjusted model)				UK Biobank (N=336.881)			Davies et al 2018, general cogn.ability (VNR)
rs ID	Chr	Genomic position	Effect allele	Other allele	Effect allele frq	Nearest gene	position		N (model 1)	Z-score (model1)	p	Direction	Heterogeneity p (model 1)	N (model 2)	Z-score (model 2)	p	Direction	N (model 1)	Z-score (model 1)	p	Direction (model 1)	Heterogeneity p (model 1)	N (model 1)	Z-score (model 1)	p	Direction	N	Beta	P-value	Z-score	P-value
Verbal short-term memory (N=44.874 in discovery and N=8763 replication samples)
rs4420638	19	45422946	g	a	0.1815	APOC1	3downstream		37556	-7.228	4.904e-13	'?+-----?------??-?----+-?--	5.518e-05	37248	-7.021	2.208e-12	'?+-----?------??-?----+-?--	8164	-2.894	0.003808	'--?-+	0.0001463	44317	-7.83	4.87e-15	'?+-----?------??-?----+-?---??-+	336881	0.0122088	5.07697e-05	-2.135	0.03275
rs425724	5	19518050	c	t	0.1176	CDH18	intronic		44668	5.561	2.676e-08	'?++++++++--+++++++++++++++-	0.6725	44358	5.528	3.245e-08	'?++++++++--+++++++++++++++-	8763	2.041	0.04123	'+++++	0.8378	53431	5.911	3.392e-09	'?++++++++--+++++++++++++++-+++++	336881	0.00224134	0.446505	-1.174	0.2405
rs347702	5	19511474	a	t	0.1167	CDH18	intronic		44668	5.431	5.599e-08	'?++-+++++--+++++++++++++++-	0.5526	44358	5.398	6.749e-08	'?++++++++-++++++++++++++++-	8763	1.906	0.05663	'+++++	0.8043	53431	5.738	9.601e-09	'?++-+++++--+++++++++++++++-+++++	336881	0.00191369	0.526034	-1.346	0.1782
rs3749622	5	19503337	c	t	0.1167	CDH18	intronic		44668	5.411	6.277e-08	'?++-+++++--+++++++++++++++-	0.558	44358	5.371	7.815e-08	'?++++++++-++++++++++++++++-	8763	1.906	0.0567	'+++++	0.8074	53431	5.719	1.073e-08	'?++-+++++--+++++++++++++++-+++++
rs1493445	5	19508355	a	g	0.1788	CDH18	intronic		44874	5.385	7.256e-08	'-++++++++--+++++++++++++++-	0.2183	44564	5.37	7.861e-08	'-++++++++--+++++++++++++++-	8763	2.033	0.04203	'+++++	0.8452	53637	5.747	9.092e-09	'-++++++++--+++++++++++++++-+++++	336881	0.00221506	0.45181	-1.159	0.2465
rs447505	5	19518166	t	c	0.118	CDH18	intronic		44668	5.378	7.539e-08	'?++-+++++--+++++++++++++++-	0.5377	44358	5.324	1.013e-07	'?++++++++-++++++++++++++++-	8763	1.927	0.05395	'+++++	0.7975	53431	5.697	1.216e-08	'?++-+++++--+++++++++++++++-+++++	336881	0.0019952	0.508628	-1.359	0.1742
rs797311	5	19527664	g	a	0.1167	CDH18	intronic		44668	5.306	1.122e-07	'?++-+++++--+++++++++++++++-	0.5364	44358	5.258	1.46e-07	'?++++++++-++++++++++++++++-	8763	1.927	0.05401	'+++++	0.7741	53431	5.631	1.788e-08	'?++-+++++--+++++++++++++++-+++++	336881	0.00211763	0.483449	-1.318	0.1876
rs1486844	5	19503546	c	a	0.1576	CDH18	intronic		44867	5.237	1.635e-07	'-++-+++++--+++++++++++++++-	0.1634	44557	5.202	1.976e-07	'-++++++++-++++++++++++++++-	8763	1.951	0.05101	'+++++	0.7996	53630	5.578	2.427e-08	'-++-+++++--+++++++++++++++-+++++	336881	0.00193054	0.522334	-1.35	0.177
rs347713	5	19517276	a	g	0.1576	CDH18	intronic		44874	5.188	2.128e-07	'-++-+++++--+++++++++++++++-	0.1476	44564	5.142	2.714e-07	'-++++++++-++++++++++++++++-	8763	1.915	0.05551	'+++++	0.7989	53637	5.519	3.411e-08	'-++-+++++--+++++++++++++++-+++++	336881	0.00202149	0.503016	-1.376	0.1688
rs1386320	5	19502477	t	c	0.1576	CDH18	intronic		44874	5.166	2.397e-07	'-++-+++++--+++++++++++++++-	0.1587	44564	5.128	2.935e-07	'-++++++++-++++++++++++++++-	8763	1.907	0.05649	'+++++	0.807	53637	5.496	3.895e-08	'-++-+++++--+++++++++++++++-+++++	336881	0.0019599	0.516192	-1.387	0.1655
rs12974194	19	54914134	t	c	0.2909				39447	-5.112	3.196e-07	'-+?+-??-----+----?-+----+-?	0.4272	39137	-4.972	6.614e-07	'-+?+-??-----+----?-+----+-?	8763	0.997	0.3188	'-++-+	0.7445	46807	-4.377	1.205e-05	'-+?+-??-----+----?-+----+-?-?+-+	336881	3.30262e-05	0.99015	-0.317	0.7511
rs446427	5	19500065	g	t	0.1553	CDH18	intronic		44660	5.108	3.248e-07	'?++-+-+++-++++++++++++++++-	0.4098	44350	5.091	3.554e-07	'?++++-+++-++++++++++++++++-	8763	1.97	0.04884	'+++++	0.7491	53423	5.468	4.542e-08	'?++-+-+++-++++++++++++++++-+++++	336881	0.00194158	0.519986	-1.366	0.172
rs427203	5	19512167	c	t	0.1389	CDH18	intronic		44668	5.033	4.816e-07	'?++++++-+--+++++++++++++++-	0.7377	44358	5.038	4.715e-07	'?++++++++--++++++++++-++++-	8763	2.134	0.03285	'+++++	0.8734	53431	5.466	4.596e-08	'?++++++-+--+++++++++++++++-+++++	336881	0.00224239	0.446308	-1.168	0.2428
rs8109349	19	54902385	g	a	0.2866				36707	-4.984	6.217e-07	'-++?-?+------------+----?-?	0.7081	36401	-4.756	1.97e-06	'-++?-?+-----+------++---?-?	8164	0.588	0.5564	'-+?-+	0.4816	43468	-4.444	8.829e-06	'-++?-?+------------+----?-?-??-+	336881	0.000430761	0.870726	0.033	0.9736
rs7832917	8	93036318	t	c	0.2333	RUNX1T1	intronic		44874	-4.969	6.738e-07	'-+--+-----+----------+-----	0.7131	44564	-4.622	3.8e-06	'-+--+-----+----------++----	8763	0.62	0.535	'+-+-+	0.819	53637	-4.294	1.755e-05	'-+--+-----+----------+-----+-+-+	336881	0.00389221	0.16859	-4.266	1.99e-05
rs13250170	8	93035331	g	a	0.2333	RUNX1T1	intronic		44867	-4.95	7.406e-07	'-+--+-----+----------+-----	0.7105	44557	-4.602	4.179e-06	'-+--+-----+----------++----	8763	0.618	0.5366	'+-+-+	0.8221	53630	-4.278	1.885e-05	'-+--+-----+----------+-----+-+-+	336881	0.00386327	0.171751	-4.267	1.98e-05
rs10441534	8	93056692	t	c	0.2364	RUNX1T1	intronic		43986	-4.937	7.945e-07	'-+--+-----+------?---+-----	0.6343	43676	-4.583	4.58e-06	'-+--+-----+------?---++----	8763	0.535	0.5928	'+-+-+	0.7375	52749	-4.29	1.787e-05	'-+--+-----+------?---+-----+-+-+	336881	0.00394794	0.162305	-4.278	1.887e-05
rs4477079	8	93059038	t	c	0.2333	RUNX1T1	intronic		43986	-4.935	8.012e-07	'-+--+-----+------?---+-----	0.6645	43676	-4.577	4.71e-06	'-+--+-----+------?---++----	8763	0.535	0.5929	'+-+-+	0.7375	52749	-4.288	1.799e-05	'-+--+-----+------?---+-----+-+-+	336881	0.00394394	0.162741	-4.281	1.857e-05
rs6857	19	50084094	t	c	0.1611	PVRL2	3utr		40086	-4.918	8.763e-07	'?+?----?-----++?-?--+-+-+--	1.345e-09	39777	-4.654	3.252e-06	'?+?----?------+?-?--+-+-+--	6761	-2.524	0.0116	'-??++	0.0001843	46847	-5.508	3.626e-08	'?+?----?-----++?-?--+-+-+---??++	336881	0.00976977	0.00190724	-0.174	0.8619
rs7827887	8	93026374	g	a	0.2333	RUNX1T1	intronic		44872	-4.905	9.336e-07	'-+--+-----+----------+-----	0.691	44562	-4.565	4.99e-06	'-+--+-----+----+-----++----	8763	0.748	0.4543	'+-+-+	0.8354	53635	-4.184	2.864e-05	'-+--+-----+----------+-----+-+-+	336881	0.00435033	0.122432	-4.332	1.476e-05
rs746142	8	93060566	t	c	0.2333	RUNX1T1	intronic		43986	-4.905	9.36e-07	'-+--+-----+------?---++----	0.6554	43676	-4.551	5.341e-06	'-+--+-----+------?---++----	8763	0.548	0.5837	'+-+-+	0.7334	52749	-4.255	2.088e-05	'-+--+-----+------?---++----+-+-+	336881	0.00391631	0.165705	-4.274	1.919e-05
rs11776021	8	93025183	a	g	0.2333	RUNX1T1	intronic		44872	-4.903	9.434e-07	'-+--+-----+----------+-----	0.6944	44562	-4.562	5.076e-06	'-+--+-----+----+-----++----	8763	0.749	0.4539	'+-+-+	0.8365	53635	-4.182	2.891e-05	'-+--+-----+----------+-----+-+-+	336881	0.00436062	0.121552	-4.319	1.57e-05
rs410566	5	19497665	c	t	0.118	CDH18	intronic		44668	4.903	9.461e-07	'?++-+-+++-++++++++++++++++-	0.2813	44358	4.915	8.856e-07	'?++++-+++-++++++++++++++++-	8763	1.847	0.06475	'+++++	0.7883	53431	5.23	1.692e-07	'?++-+-+++-++++++++++++++++-+++++	336881	0.00200577	0.50662	-1.352	0.1764
rs4623479	8	93038708	c	t	0.2333	RUNX1T1	intronic		43986	-4.897	9.711e-07	'-+--+-----+------?---+-----	0.6546	43676	-4.556	5.222e-06	'-+--+-----+------?---++----	8763	0.596	0.5514	'+-+-+	0.8187	52749	-4.229	2.344e-05	'-+--+-----+------?---+-----+-+-+	336881	0.00416186	0.139506	-4.33	1.488e-05
rs13251018	8	93053581	t	g	0.2882	RUNX1T1	intronic		43780	-4.895	9.854e-07	'?+--+-----+------?---+-----	0.5911	43470	-4.537	5.705e-06	'?+--+-----+------?---++----	8763	0.512	0.6089	'+-+-+	0.7491	52543	-4.259	2.056e-05	'?+--+-----+------?---+-----+-+-+	336881	0.00398994	0.158013	-4.29	1.786e-05
rs11785983	8	93049466	t	a	0.2778	RUNX1T1	intronic		43780	-4.894	9.87e-07	'?+--+-----+------?---+-----	0.5864	43470	-4.538	5.668e-06	'?+--+-----+------?---++----	8763	0.523	0.601	'+-+-+	0.7461	52543	-4.254	2.102e-05	'?+--+-----+------?---+-----+-+-+	336881	0.00398913	0.158296	-4.299	1.714e-05
rs8102591	19	54916601	t	c	0.2381				35953	-4.894	9.879e-07	'?+??-?--------?--?-+----+-?	0.421	35648	-4.715	2.415e-06	'?+??-?--------?--?-++---+-?	8597	1.43	0.1527	'+++?+	0.5996	43147	-3.924	8.717e-05	'?+??-?--------?--?-+----+-?+?+?+	336881	-0.00256568	0.383746	-1.194	0.2326
rs4735044	8	93057478	c	t	0.2778	RUNX1T1	intronic		43780	-4.894	9.89e-07	'?+--+-----+------?---+-----	0.5928	43470	-4.537	5.696e-06	'?+--+-----+------?---++----	8763	0.525	0.5993	'+-+-+	0.7298	52543	-4.252	2.115e-05	'?+--+-----+------?---+-----+-+-+	336881	0.00386691	0.170999	-4.301	1.703e-05
rs9297901	8	93036795	c	t	0.2333	RUNX1T1	intronic		43986	-4.893	9.931e-07	'-+--+-----+------?---+-----	0.6615	43676	-4.553	5.288e-06	'-+--+-----+------?---++----	8763	0.617	0.5372	'+-+-+	0.8193	52749	-4.217	2.481e-05	'-+--+-----+------?---+-----+-+-+	336881	0.00387439	0.170521	-4.275	1.909e-05
rs6987763	8	93028518	c	g	0.2778	RUNX1T1	intronic		44668	-4.893	9.932e-07	'?+--+-----+----------+-----	0.6594	44358	-4.547	5.431e-06	'?+--+-----+----------++----	8763	0.68	0.4967	'+-+-+	0.816	53431	-4.198	2.688e-05	'?+--+-----+----------+-----+-+-+	336881	0.00405082	0.152033	-4.269	1.961e-05
rs6982094	8	93047827	g	a	0.2778	RUNX1T1	intronic		43780	-4.891	1.002e-06	'?+--+-----+------?---+-----	0.5911	43470	-4.537	5.716e-06	'?+--+-----+------?---++----	8763	0.512	0.6088	'+-+-+	0.7478	52543	-4.256	2.084e-05	'?+--+-----+------?---+-----+-+-+	336881	0.00398913	0.158296	-4.299	1.714e-05
rs6986430	8	93048104	c	t	0.2778	RUNX1T1	intronic		43780	-4.889	1.012e-06	'?+--+-----+------?---+-----	0.5884	43470	-4.535	5.77e-06	'?+--+-----+------?---++----	8763	0.513	0.6083	'+-+-+	0.7477	52543	-4.254	2.104e-05	'?+--+-----+------?---+-----+-+-+	336881	0.00396736	0.160572	-4.323	1.541e-05
rs11779617	8	93034215	a	g	0.2778	RUNX1T1	intronic		44668	-4.889	1.016e-06	'?+--+-----+----------+-----	0.6598	44358	-4.539	5.665e-06	'?+--+-----+----------++----	8763	0.662	0.508	'+-+-+	0.8115	53431	-4.202	2.652e-05	'?+--+-----+----------+-----+-+-+	336881	0.00389231	0.16906	-4.214	2.507e-05
rs734113	8	93060095	c	t	0.2759	RUNX1T1	intronic		43780	-4.888	1.02e-06	'?+--+-----+------?---+-----	0.5976	43470	-4.53	5.9e-06	'?+--+-----+------?---++----	8763	0.557	0.5775	'+-+-+	0.7312	52543	-4.234	2.296e-05	'?+--+-----+------?---+-----+-+-+	336881	0.00394835	0.162275	-4.276	1.9e-05
rs4415366	8	93052634	g	a	0.2778	RUNX1T1	intronic		43780	-4.884	1.041e-06	'?+--+-----+------?---+-----	0.5905	43470	-4.527	5.988e-06	'?+--+-----+------?---++----	8763	0.516	0.6057	'+-+-+	0.7479	52543	-4.247	2.167e-05	'?+--+-----+------?---+-----+-+-+	336881	0.00400641	0.156648	-4.279	1.878e-05
rs6988317	8	93042221	g	a	0.2778	RUNX1T1	intronic		43780	-4.877	1.078e-06	'?+--+-----+------?---+-----	0.6004	43470	-4.523	6.107e-06	'?+--+-----+------?---++----	8763	0.547	0.5847	'+-+-+	0.7688	52543	-4.228	2.355e-05	'?+--+-----+------?---+-----+-+-+	336881	0.00401445	0.155714	-4.287	1.813e-05
rs6992515	8	93042269	c	t	0.2778	RUNX1T1	intronic		43780	-4.876	1.084e-06	'?+--+-----+------?---+-----	0.5979	43470	-4.521	6.151e-06	'?+--+-----+------?---++----	8763	0.543	0.5872	'+-+-+	0.7685	52543	-4.229	2.351e-05	'?+--+-----+------?---+-----+-+-+	336881	0.00397713	0.159603	-4.293	1.763e-05
rs154529	16	22766347	t	a	0.4114	MIR548AA2	intronic		44654	4.875	1.087e-06	'?+--+++++++++-++--+++-+++++	0.4709	44344	5.01	5.441e-07	'?+--++++++++-+++--+++-+++++	8763	-1.049	0.2941	'--+-+	0.2428	53417	4.033	5.513e-05	'?+--+++++++++-++--+++-+++++--+-+	336881	-0.00179157	0.460642	-0.451	0.652
rs7004147	8	93024405	c	g	0.2833	RUNX1T1	intronic		44668	-4.872	1.105e-06	'?+--+-----+----------+-----	0.655	44358	-4.524	6.06e-06	'?+--+-----+----+-----++----	8763	0.759	0.4476	'+-+-+	0.8356	53431	-4.147	3.369e-05	'?+--+-----+----------+-----+-+-+	336881	0.00412519	0.144478	-4.281	1.859e-05
rs7825562	8	93022696	t	c	0.2333	RUNX1T1	intronic		44870	-4.872	1.105e-06	'-+--+-----+----------+-----	0.7164	44560	-4.526	6.002e-06	'-+--+-----+----+-----++----	8763	0.763	0.4455	'+-+-+	0.8299	53633	-4.148	3.359e-05	'-+--+-----+----------+-----+-+-+	336881	0.00407662	0.149714	-4.228	2.358e-05
rs7845971	8	93022095	a	t	0.2778	RUNX1T1	intronic		44668	-4.871	1.109e-06	'?+--+-----+----------+-----	0.6588	44358	-4.521	6.164e-06	'?+--+-----+----+-----++----	8763	0.743	0.4577	'+-+-+	0.8374	53431	-4.153	3.28e-05	'?+--+-----+----------+-----+-+-+	336881	0.00405212	0.152465	-4.292	1.771e-05
rs7845969	8	93022087	c	t	0.2778	RUNX1T1	intronic		44668	-4.871	1.112e-06	'?+--+-----+----------+-----	0.6599	44358	-4.519	6.222e-06	'?+--+-----+----+-----++----	8763	0.735	0.4622	'+-+-+	0.8379	53431	-4.156	3.245e-05	'?+--+-----+----------+-----+-+-+	336881	0.00409488	0.147477	-4.278	1.882e-05
rs7011377	8	93020588	t	g	0.2778	RUNX1T1	intronic		44644	-4.869	1.12e-06	'?+--+-----+----------+-----	0.6599	44334	-4.516	6.306e-06	'?+--+-----+----+-----++----	8763	0.605	0.5451	'+-+-+	0.8177	53407	-4.207	2.592e-05	'?+--+-----+----------+-----+-+-+	336881	0.00411046	0.14592	-4.286	1.823e-05
rs13259499	8	93057823	g	a	0.2281	RUNX1T1	intronic		43780	-4.867	1.135e-06	'?+--+-----+------?---+-----	0.5997	43470	-4.509	6.524e-06	'?+--+-----+------?---++----	8763	0.549	0.5829	'+-+-+	0.7201	52543	-4.218	2.466e-05	'?+--+-----+------?---+-----+-+-+	336881	0.00393887	0.163811	-4.255	2.088e-05
rs7844067	8	93026078	t	c	0.2778	RUNX1T1	intronic		44668	-4.866	1.14e-06	'?+--+-----+----------+-----	0.6519	44358	-4.521	6.143e-06	'?+--+-----+----+-----++----	8763	0.741	0.4585	'+-+-+	0.8353	53431	-4.149	3.344e-05	'?+--+-----+----------+-----+-+-+	336881	0.00433437	0.123779	-4.34	1.425e-05
rs2083844	8	93014149	c	t	0.2333	RUNX1T1	intronic		44871	-4.865	1.142e-06	'-+--+-----+----------+-----	0.7141	44561	-4.521	6.156e-06	'-+--+-----+----------++----	8763	0.595	0.5521	'+-+-+	0.8144	53634	-4.21	2.555e-05	'-+--+-----+----------+-----+-+-+	336881	0.00426305	0.131478	-4.349	1.37e-05
rs6986808	8	93024393	c	a	0.3077	RUNX1T1	intronic		40828	-4.864	1.149e-06	'?+--+?----+------?-?-+-----	0.5458	40518	-4.484	7.343e-06	'?+--+?----+----+-?-?-++----	8763	0.781	0.4351	'+-+-+	0.8286	49591	-4.085	4.401e-05	'?+--+?----+------?-?-+-----+-+-+	336881	0.00404628	0.152598	-4.282	1.855e-05
rs11990286	8	93061406	c	t	0.2778	RUNX1T1	intronic		43780	-4.864	1.15e-06	'?+--+-----+------?---++----	0.5998	43470	-4.496	6.922e-06	'?+--+-----+------?---++----	8763	0.546	0.5848	'+-+-+	0.7344	52543	-4.217	2.48e-05	'?+--+-----+------?---++----+-+-+	336881	0.0039464	0.162482	-4.275	1.909e-05
rs7744108	6	128324030	g	c	0.3778	PTPRK	intronic		44668	4.862	1.163e-06	'?-++--+-+-++++-++-+-+-++++-	0.4782	44358	4.546	5.461e-06	'?-++--+-+-++++-++-+-++++++-	8763	0.032	0.9747	'++-+-	0.08771	53431	4.458	8.265e-06	'?-++--+-+-++++-++-+-+-++++-++-+-	336881	-0.00839421	0.000618307	2.83	0.004648
rs10092162	8	93062830	c	a	0.2941	RUNX1T1	intronic		43780	-4.857	1.192e-06	'?+--+-----+------?---++----	0.6104	43470	-4.487	7.209e-06	'?+--+-----+------?---++----	8763	0.534	0.5935	'+-+-+	0.7382	52543	-4.215	2.494e-05	'?+--+-----+------?---++----+-+-+	336881	0.00391863	0.165436	-4.279	1.874e-05
rs11775644	8	93042425	a	c	0.2778	RUNX1T1	intronic		43780	-4.856	1.197e-06	'?+--+-----+------?---+-----	0.5966	43470	-4.501	6.76e-06	'?+--+-----+------?---++----	8763	0.577	0.5637	'+-+-+	0.756	52543	-4.197	2.706e-05	'?+--+-----+------?---+-----+-+-+	336881	0.00396212	0.161612	-4.25	2.137e-05
rs2976512	8	93013459	a	g	0.2778	RUNX1T1	intronic		44668	-4.853	1.218e-06	'?+--+-----+----------+-----	0.6603	44358	-4.499	6.82e-06	'?+--+-----+----------++----	8763	0.572	0.5672	'+-+-+	0.815	53431	-4.205	2.609e-05	'?+--+-----+----------+-----+-+-+	336881	0.00425601	0.132125	-4.333	1.474e-05
rs7830403	8	93008852	g	a	0.2778	RUNX1T1	intronic		44668	-4.844	1.276e-06	'?+--+-----+---+------+-----	0.6635	44358	-4.488	7.186e-06	'?+--+-----+---+------++----	8763	0.551	0.5819	'+-+-+	0.8204	53431	-4.205	2.605e-05	'?+--+-----+---+------+-----+-+-+	336881	0.00425084	0.132814	-4.409	1.037e-05
rs6991006	8	93064270	a	g	0.2778	RUNX1T1	intronic		43780	-4.835	1.331e-06	'?+--+-----+------?---++----	0.6082	43470	-4.462	8.105e-06	'?+--+-----+------?---++----	8763	0.448	0.6539	'+-+-+	0.6825	52543	-4.23	2.334e-05	'?+--+-----+------?---++----+-+-+	336881	0.00394628	0.162516	-4.277	1.897e-05
rs4319419	10	55878645	t	c	0.2202	PCDH15	intronic		38020	4.827	1.384e-06	'?+++++++?+-+-+++-++-++-++++	0.8764	37710	4.936	7.966e-07	'?+++++++?+-++++++++-+--++++	5696	-0.042	0.9668	'-+++?	0.8231	43716	4.487	7.238e-06	'?+++++++?+-+-+++-++-++-++++-+++?	336881	-0.0023897	0.343082	0.264	0.7915
rs4734170	8	93051254	t	c	0.2333	RUNX1T1	intronic		43986	-4.816	1.466e-06	'-+--+-----+------?---+-----	0.6464	43676	-4.488	7.194e-06	'-+--+-----+------?---++----	8763	0.518	0.6044	'+-+-+	0.7472	52749	-4.186	2.835e-05	'-+--+-----+------?---+-----+-+-+	336881	0.00397324	0.159919	-4.301	1.701e-05
rs2920463	8	93008292	a	g	0.2333	RUNX1T1	intronic		44873	-4.814	1.476e-06	'-+--+-----+---+------++----	0.7038	44563	-4.466	7.976e-06	'-+--+-----+---+------++----	8763	0.486	0.627	'+-+-+	0.8073	53636	-4.207	2.587e-05	'-+--+-----+---+------++----+-+-+	336881	0.00428994	0.129421	-4.39	1.132e-05
rs2165905	8	93006556	g	a	0.2778	RUNX1T1	intronic		44668	-4.811	1.501e-06	'?+--+-----+---+------++----	0.6508	44358	-4.451	8.539e-06	'?+--+-----+---+------++----	8763	0.479	0.6317	'+-+-+	0.8079	53431	-4.205	2.614e-05	'?+--+-----+---+------++----+-+-+	336881	0.0042398	0.133877	-4.389	1.139e-05
rs11666945	19	59599798	a	g	0.2944				39016	-4.808	1.528e-06	'?+?+-??-----+----?-?----+-?	0.2838	38706	-4.737	2.166e-06	'?+?+-??-----+----?-?----+-?	8763	0.966	0.3342	'-++-+	0.7907	46376	-4.1	4.14e-05	'?+?+-??-----+----?-?----+-?-?+-+	336881	-0.000235418	0.930453	-0.135	0.8924
rs1814032	8	93005447	a	c	0.2364	RUNX1T1	intronic		44871	-4.796	1.618e-06	'-+--+-----+---+------++----	0.674	44561	-4.423	9.714e-06	'-+--+-----+---+------++----	8763	0.509	0.6108	'+-+-+	0.7896	53634	-4.181	2.903e-05	'-+--+-----+---+------++----+-+-+	336881	0.00431054	0.127512	-4.402	1.073e-05
rs10100101	8	93041761	a	t	0.2778	RUNX1T1	intronic		43779	-4.793	1.646e-06	'?+--+-----+------?---+-----	0.6037	43469	-4.469	7.864e-06	'?+--+-----+------?---++----	8763	0.55	0.5823	'+-+-+	0.7681	52542	-4.15	3.325e-05	'?+--+-----+------?---+-----+-+-+	336881	0.00386944	0.171064	-4.291	1.781e-05
rs10089969	8	93060896	t	g	0.2333	RUNX1T1	intronic		43982	-4.791	1.663e-06	'-+--+-----+------?---++----	0.6646	43672	-4.467	7.916e-06	'-+--+-----+------?---++----	8763	0.539	0.5897	'+-+-+	0.7358	52745	-4.155	3.258e-05	'-+--+-----+------?---++----+-+-+	336881	0.00394978	0.162192	-4.303	1.683e-05
rs242093	14	69481343	g	a	0.4424				44871	4.79	1.667e-06	'++++++-+++-+++++-+--+++++++	0.4588	44561	4.126	3.685e-05	'++++++-+++-+++++++--+++++++	8763	2.173	0.0298	'+++-+	0.8518	53634	5.26	1.444e-07	'++++++-+++-+++++-+--++++++++++-+	336881	-0.00294065	0.222928	2.732	0.006289
rs1058062	3	113200596	c	g	0.2667	TAGLN3	5utr		43038	4.775	1.793e-06	'?+?++++++++++-+-+?--+++-+++	0.07449	42728	4.504	6.665e-06	'?+?++++++++++++-+?--+++-+++	8763	-0.619	0.5362	'-+++-	0.348	51801	4.098	4.161e-05	'?+?++++++++++-+-+?--+++-+++-+++-	336881	0.00112827	0.66279	0.861	0.3893
rs1689695	5	19500888	g	a	0.1348	CDH18	intronic		44668	4.77	1.84e-06	'?++++-+-+--+++++++++++++++-	0.6728	44358	4.767	1.87e-06	'?++++-+++-+++++++++++-++++-	8763	2.07	0.03842	'+++++	0.8788	53431	5.2	1.995e-07	'?++++-+-+--+++++++++++++++-+++++	336881	0.00225182	0.444524	-1.187	0.2352
rs1000727	5	19520236	a	g	0.1788	CDH18	intronic		44871	4.767	1.87e-06	'-++++++-+--+++++++++++++++-	0.2575	44561	4.756	1.977e-06	'-++++++++--++++++++++-++++-	8763	2.16	0.03075	'+++++	0.8636	53634	5.233	1.665e-07	'-++++++-+--+++++++++++++++-+++++	336881	0.00246627	0.402401	-1.184	0.2364
rs6899650	6	128306611	c	t	0.3933	PTPRK	intronic		44668	4.766	1.879e-06	'?-++--+-+-++++-++-+-+-++++-	0.4134	44358	4.439	9.033e-06	'?-++--+-+-++++-++-+-++++++-	8763	0.119	0.9055	'++-+-	0.1078	53431	4.406	1.054e-05	'?-++--+-+-++++-++-+-+-++++-++-+-	336881	-0.00861089	0.000444157	2.828	0.004677
rs10852681	16	7314703	g	a	0.0909	RBFOX1	intronic		44418	-4.764	1.898e-06	'------?+-----+-+----+-+---+	0.5642	44108	-5.019	5.2e-07	'------?+-----+-+------+---+	8763	1.296	0.1951	'+++++	0.7781	53181	-3.828	0.0001293	'------?+-----+-+----+-+---++++++	336881	-0.00502837	0.200753	0.267	0.7896
rs2976510	8	93005015	t	c	0.2333	RUNX1T1	intronic		44871	-4.756	1.975e-06	'-+--+-----+---+------++----	0.6527	44561	-4.397	1.097e-05	'-+--+-----+---+------++----	8763	0.437	0.6618	'+-+-+	0.8108	53634	-4.173	3.004e-05	'-+--+-----+---+------++----+-+-+	336881	0.00433817	0.125276	-4.452	8.492e-06
rs7833370	8	93066653	g	c	0.2778	RUNX1T1	intronic		43780	-4.751	2.021e-06	'?+--+-----+------?---+-----	0.6182	43470	-4.389	1.138e-05	'?+--+-----+------?---++----	8763	0.445	0.6561	'+-+-+	0.6954	52543	-4.155	3.253e-05	'?+--+-----+------?---+-----+-+-+	336881	0.00402234	0.154637	-4.262	2.022e-05
rs2920467	8	93001261	a	g	0.2778	RUNX1T1	intronic		44668	-4.728	2.266e-06	'?+--+-----+---+------++----	0.5987	44358	-4.366	1.264e-05	'?+--+-----+---+------++----	8763	0.436	0.6625	'+-+-+	0.8131	53431	-4.146	3.38e-05	'?+--+-----+---+------++----+-+-+	336881	0.00426678	0.131422	-4.393	1.119e-05
rs11667812	19	59605806	g	c	0.309				39244	-4.715	2.418e-06	'?+?+-??-----++---?-+----+-?	0.3516	38934	-4.645	3.398e-06	'?+?+-??-----+----?-+----+-?	8763	0.928	0.3536	'-++-+	0.764	46604	-4.04	5.342e-05	'?+?+-??-----++---?-+----+-?-?+-+	336881	-0.000181599	0.946214	-0.368	0.7126
rs2920466	8	92998096	t	a	0.2778	RUNX1T1	intronic		44668	-4.714	2.432e-06	'?+--+-----+---+------++----	0.6036	44358	-4.352	1.35e-05	'?+--+-----+---+------++----	8763	0.425	0.6709	'+-+-+	0.8168	53431	-4.138	3.508e-05	'?+--+-----+---+------++----+-+-+	336881	0.00429056	0.129254	-4.393	1.116e-05
rs2976505	8	92994972	a	g	0.2348	RUNX1T1	intronic		44874	-4.71	2.48e-06	'-+--+-----+---+------++----	0.6576	44564	-4.347	1.378e-05	'-+--+-----+---+------++----	8763	0.398	0.6909	'+-+-+	0.8454	53637	-4.147	3.367e-05	'-+--+-----+---+------++----+-+-+	336881	0.00445338	0.11571	-4.405	1.056e-05
rs2976506	8	92998874	t	c	0.2778	RUNX1T1	intronic		44668	-4.706	2.527e-06	'?+--+-----+---+------++----	0.605	44358	-4.344	1.4e-05	'?+--+-----+---+------++----	8763	0.462	0.6443	'+-+-+	0.8055	53431	-4.116	3.86e-05	'?+--+-----+---+------++----+-+-+	336881	0.00423733	0.134539	-4.376	1.21e-05
rs3903663	6	128313088	g	a	0.2927	PTPRK	intronic		44869	4.704	2.549e-06	'--++--+-+-++-+-++-+-+++++++	0.3174	44559	4.276	1.902e-05	'+-++--+-+-++-+-++-+-+++++++	8763	0.541	0.5884	'++-++	0.02966	53632	4.521	6.143e-06	'--++--+-+-++-+-++-+-+++++++++-++	336881	-0.010912	3.51225e-05	2.209	0.02715
rs2920465	8	92996143	t	c	0.2778	RUNX1T1	intronic		44668	-4.698	2.624e-06	'?+--+-----+---+------++----	0.6045	44358	-4.333	1.471e-05	'?+--+-----+---+------++----	8763	0.397	0.6914	'+-+-+	0.8442	53431	-4.135	3.551e-05	'?+--+-----+---+------++----+-+-+	336881	0.00428978	0.129379	-4.379	1.194e-05
rs1443559	8	92997242	a	g	0.2778	RUNX1T1	intronic		44668	-4.697	2.638e-06	'?+--+-----+---+------++----	0.6075	44358	-4.334	1.466e-05	'?+--+-----+---+------++----	8763	0.441	0.659	'+-+-+	0.8299	53431	-4.116	3.856e-05	'?+--+-----+---+------++----+-+-+	336881	0.00431785	0.127066	-4.429	9.477e-06
rs1443558	8	92986385	g	a	0.2333	RUNX1T1	intronic		44874	-4.69	2.736e-06	'-+--+-----+---+------++----	0.6555	44564	-4.311	1.626e-05	'-+--+-----+---+------++----	8763	0.403	0.6871	'+-+-+	0.8545	53637	-4.127	3.681e-05	'-+--+-----+---+------++----+-+-+	336881	0.00419178	0.138483	-4.408	1.045e-05
rs2920471	8	92981874	a	g	0.2378	RUNX1T1	intronic		44871	-4.687	2.766e-06	'-+--+-----+---+------++----	0.6544	44561	-4.306	1.661e-05	'-+--+-----+---+------++----	8763	0.434	0.664	'+-+-+	0.8387	53634	-4.112	3.926e-05	'-+--+-----+---+------++----+-+-+	336881	0.00424911	0.133032	-4.387	1.147e-05
rs1386317	5	19529123	g	t	0.1091	CDH18	intronic		44753	4.681	2.856e-06	'-?+++++++--+++++++++-++-++-	0.09497	44443	4.584	4.566e-06	'-?+++++++--+++++++++-++-++-	8763	0.993	0.3205	'++-++	0.8587	53516	4.682	2.834e-06	'-?+++++++--+++++++++-++-++-++-++	336881	0.00155602	0.653801	-0.539	0.5897
rs2052270	16	54515395	c	t	0.3788				44865	4.681	2.856e-06	'+-+--++++--++++-+++-+++++++	0.3135	44555	4.691	2.725e-06	'+-++-++++--++++-+++-+++++++	8763	1.113	0.2657	'+++++	0.9881	53628	4.731	2.232e-06	'+-+--++++--++++-+++-++++++++++++	336881	-0.002248	0.361595	2.172	0.02988
rs12055782	6	128312033	g	a	0.2939	PTPRK	intronic		44874	4.681	2.862e-06	'--++--+-+-++-+-++-+-+++++++	0.3117	44564	4.226	2.381e-05	'+-++--+-+-++-+-++-+-+++++++	8763	0.59	0.5553	'++-++	0.03173	53637	4.519	6.201e-06	'--++--+-+-++-+-++-+-+++++++++-++	336881	-0.01122	2.15818e-05	2.164	0.03049
rs9402011	6	128305888	c	t	0.2866	PTPRK	intronic		44868	4.676	2.926e-06	'+-++--+-+-++-+-++-+-+++++++	0.2713	44559	4.24	2.237e-05	'+-++--+-+-++-+-++-+-+++++++	8763	0.531	0.5952	'++-++	0.04462	53631	4.492	7.07e-06	'+-++--+-+-++-+-++-+-+++++++++-++	336881	-0.0113177	1.88928e-05	2.228	0.0259
rs6908898	6	169324357	a	g	0.1159				5342	4.673	2.969e-06	'+++???+?????????????+???+??	0.4123	5230	4.354	1.335e-05	'+++???+?????????????+???+??	2168	-1.307	0.1912	'?-++?	0.253					336881	0.00304508	0.545894	0.051	0.9593
rs6936878	6	128312985	c	t	0.2614	PTPRK	intronic		44668	4.672	2.979e-06	'?-++--+-+-++-+-++-+-+++++++	0.2661	44358	4.222	2.416e-05	'?-++--+-+-++-+-++-+-+++++++	8763	0.549	0.5827	'++-++	0.03685	53431	4.494	6.977e-06	'?-++--+-+-++-+-++-+-+++++++++-++	336881	-0.0111128	2.57632e-05	2.153	0.03135
rs7002565	8	93057196	c	a	0.2849	RUNX1T1	intronic		43780	-4.668	3.048e-06	'?+--+-----+---+--?---+-----	0.3982	43470	-4.293	1.765e-05	'?+--+-----+---++-?---++----	8763	0.624	0.5325	'+-+-+	0.7114	52543	-4.006	6.189e-05	'?+--+-----+---+--?---+-----+-+-+	336881	0.00394308	0.16282	-4.28	1.866e-05
rs4007264	10	55876860	a	g	0.2576	PCDH15	intronic		38222	4.654	3.25e-06	'++++++++?+-+++++-++-++-++++	0.9053	37912	4.747	2.065e-06	'++++++++?+-++++++++-+--++++	8763	0.6	0.5485	'-++++	0.9639	46985	4.457	8.313e-06	'++++++++?+-+++++-++-++-++++-++++	336881	-0.00267847	0.287345	0.205	0.8378
rs2011093	8	92982608	a	g	0.2778	RUNX1T1	intronic		44668	-4.652	3.28e-06	'?+--+-----+---+------++----	0.6155	44358	-4.267	1.983e-05	'?+--+-----+---+------++----	8763	0.424	0.6716	'+-+-+	0.8439	53431	-4.082	4.464e-05	'?+--+-----+---+------++----+-+-+	336881	0.0041036	0.147281	-4.405	1.056e-05
rs2979854	8	92978039	g	a	0.2849	RUNX1T1	intronic		44668	-4.643	3.429e-06	'?+--+-----+---+------++----	0.5868	44358	-4.258	2.067e-05	'?+--+-----+---+------++----	8763	0.445	0.6565	'+-+-+	0.8187	53431	-4.065	4.798e-05	'?+--+-----+---+------++----+-+-+	336881	0.00410698	0.146657	-4.401	1.076e-05
rs717851	6	128324241	t	c	0.4356	PTPRK	intronic		44870	4.639	3.503e-06	'+-++--+-+-++-+-++-+-+-++++-	0.4104	44560	4.349	1.366e-05	'+-++----+-++++-++-+-++++++-	8763	-0.062	0.9507	'++-+-	0.08349	53633	4.218	2.466e-05	'+-++--+-+-++-+-++-+-+-++++-++-+-	336881	-0.00693757	0.00424419	2.292	0.02189
rs2941331	16	9289315	t	c	0.2485				40288	-4.637	3.54e-06	'+-?--?+--+--+-+--?-?--+----	0.3428	39978	-4.443	8.881e-06	'+-?--?+--+--+-+--?-?-------	8597	1.418	0.1563	'+++?-	0.03534	47482	-4.204	2.621e-05	'+-?--?+--+--+-+--?-?--+----+?+?-	336881	0.00123508	0.666411	0.002	0.998
rs2920462	8	92985508	g	a	0.2833	RUNX1T1	intronic		44668	-4.633	3.611e-06	'?+--+-----+---+------++----	0.4803	44358	-4.269	1.962e-05	'?+--+-----+---+------++----	8763	0.323	0.747	'+-+-+	0.8647	53431	-4.105	4.043e-05	'?+--+-----+---+------++----+-+-+	336881	0.0043969	0.120496	-4.408	1.045e-05
rs6919966	6	128306769	t	c	0.4417	PTPRK	intronic		44874	4.622	3.805e-06	'+-++--+-+-++-+-++-+-+-++++-	0.3689	44564	4.315	1.595e-05	'+-++----+-++++-++-+-+-++++-	8763	-0.02	0.984	'++-+-	0.1154	53637	4.219	2.451e-05	'+-++--+-+-++-+-++-+-+-++++-++-+-	336881	-0.00715487	0.00318588	2.31	0.02091
rs933516	16	54521084	t	c	0.3818				44874	4.606	4.096e-06	'+-+--++++--++++-+-+-+++++++	0.3337	44564	4.522	6.114e-06	'+-++-++++--++++-+-+-+++++++	8763	1.315	0.1885	'+++++	0.8535	53637	4.745	2.088e-06	'+-+--++++--++++-+-+-++++++++++++	336881	-0.00215197	0.381757	2.149	0.03163
rs4506267	8	93079246	a	g	0.2722	RUNX1T1	intronic		43780	-4.606	4.106e-06	'?+--+-----+------?---+-----	0.6225	43470	-4.197	2.7e-05	'?+--+-----+---+--?---++----	8763	0.238	0.8122	'+-+-+	0.9363	52543	-4.107	4.005e-05	'?+--+-----+------?---+-----+-+-+	336881	0.00457272	0.112133	-4.02	5.822e-05
rs4458918	8	93076553	g	a	0.2303	RUNX1T1	intronic		43986	-4.605	4.121e-06	'-+--+-----+------?---+-----	0.6861	43676	-4.21	2.554e-05	'-+--+-----+---+--?---++----	8763	0.228	0.8196	'+-+-+	0.9365	52749	-4.112	3.919e-05	'-+--+-----+------?---+-----+-+-+	336881	0.0045038	0.117817	-4.017	5.898e-05
rs9400346	6	110244389	g	a	0.2835				44874	-4.603	4.157e-06	'--+-+--------++-----+--+-+-	0.3058	44564	-4.053	5.059e-05	'--+----------++-----+--+-+-	8597	-1.793	0.07302	'--+?-	0.5515	53471	-4.936	7.981e-07	'--+-+--------++-----+--+-+---+?-	336881	0.00189719	0.453567	-1.091	0.2754
rs2920470	8	92977484	c	t	0.2364	RUNX1T1	intronic		44867	-4.602	4.19e-06	'-+--+-----+---+------++----	0.6116	44557	-4.223	2.409e-05	'-+--+-----+---+------++----	8763	0.433	0.6651	'+-+-+	0.8506	53630	-4.034	5.485e-05	'-+--+-----+---+------++----+-+-+	336881	0.00422187	0.135954	-4.422	9.769e-06
rs209440	16	22793128	c	a	0.4394	MIR548AA2	intronic		43240	4.597	4.288e-06	'--?+++++++++++++-?+++-+++-+	0.2643	42930	4.466	7.956e-06	'--?++++-++++-+++-?++--+++-+	7998	-0.012	0.9907	'+-??+	0.7601	51238	4.218	2.46e-05	'--?+++++++++++++-?+++-+++-++-??+	336881	-0.00553395	0.0219133	1.25	0.2112
rs4623481	8	93079345	g	t	0.2722	RUNX1T1	intronic		43780	-4.595	4.333e-06	'?+--+-----+------?---+-----	0.6242	43470	-4.187	2.821e-05	'?+--+-----+---+--?---++----	8763	0.27	0.7871	'+-+-+	0.9298	52543	-4.084	4.433e-05	'?+--+-----+------?---+-----+-+-+	336881	0.00444156	0.122723	-4.023	5.74e-05
rs4409094	5	19519141	g	c	0.073	CDH18	intronic		44668	4.589	4.445e-06	'?++-+++++--+++++++++-++-++-	0.1247	44358	4.473	7.708e-06	'?++-+++++--+-+++++++-++-++-	8763	0.816	0.4144	'++-++	0.7465	53431	4.527	5.991e-06	'?++-+++++--+++++++++-++-++-++-++	336881	0.00286902	0.413524	-0.726	0.4679
rs189416	5	19523625	t	a	0.0722	CDH18	intronic		44668	4.581	4.62e-06	'?++-+++++--+++++++++-++-++-	0.1252	44358	4.451	8.551e-06	'?++-+++++--+-+++++++-++-++-	8763	0.816	0.4142	'++-++	0.7778	53431	4.519	6.2e-06	'?++-+++++--+++++++++-++-++-++-++	336881	0.0030638	0.382294	-0.68	0.4964
rs17217417	5	19524489	c	t	0.0722	CDH18	intronic		44668	4.575	4.765e-06	'?++-+++++--+++++++++-++-++-	0.1241	44358	4.461	8.148e-06	'?++-+++++--+-+++++++-++-++-	8763	0.833	0.4048	'++-++	0.7505	53431	4.52	6.176e-06	'?++-+++++--+++++++++-++-++-++-++	336881	0.00297088	0.397192	-0.733	0.4634
rs2976502	8	92980734	a	g	0.2778	RUNX1T1	intronic		44668	-4.567	4.943e-06	'?+--+-----+---+------++----	0.6192	44358	-4.207	2.583e-05	'?+--+-----+---+------++----	8763	0.425	0.6711	'+-+-+	0.8472	53431	-4.004	6.232e-05	'?+--+-----+---+------++----+-+-+	336881	0.00439997	0.120312	-4.397	1.096e-05
Verbal learning (N=28.909 in discovery and N=3853 in replication samples)
rs4420638	19	45422946	g	a	0.1815	APOC1	3downstream		23575	-7.048	1.809e-12	'-?+----?---?-?------+?	0.1449	21455	-6.829	8.55e-12	'-?+----?---?-?------+?	3067	0.555	0.5789	'?+	1	26642	-6.442	1.179e-10	'-?+----?---?-?------+??+	336881	0.0122088	5.07697e-05	-2.135	0.03275
rs6857	19	45392254	t	c	0.1611	PVRL2	3utr		26849	-6	1.974e-09	'-?-----?---+-?------++	2.208e-05	23986	-5.662	1.495e-08	'-?-?---?---+-?------++	3067	0.632	0.5271	'?+	1	29916	-5.482	4.215e-08	'-?-----?---+-?------++?+	336881	0.00976977	0.00190724	-0.174	0.8619
rs4687625	3	52538758	t	c	0.3765	NT5DC2	intronic		28579	5.698	1.214e-08	'+?+++++++++++-++++++++	0.9726	26458	4.916	8.838e-07	'+?-+++++++++++++++++++	3853	2.743	0.006082	'++	0.2755	32432	6.294	3.089e-10	'+?+++++++++++-++++++++++	336881	-0.00718167	0.00264281	5.822	5.819e-09
rs2015971	3	52521860	t	c	0.3824	STAB1	intronic		28127	5.637	1.728e-08	'+?-+++?++++++-++++++++	0.9588	26006	4.82	1.436e-06	'+?-+++?+++++++++++++++	3853	2.7	0.006924	'++	0.228	31980	6.224	4.844e-10	'+?-+++?++++++-++++++++++	336881	-0.00684237	0.00427015	5.801	6.577e-09
rs3774354	3	52792715	a	g	0.3061	ITIH1	intronic		28779	5.547	2.912e-08	'++++++-++++++++-++++++	0.8084	26658	4.957	7.173e-07	'++-+++-+-++++++-++++++	3853	1.631	0.1028	'++	0.5088	32632	5.769	7.953e-09	'++++++-++++++++-++++++++	336881	-0.00732133	0.00311282	4.764	1.893e-06
rs2276816	3	52835856	t	c	0.1196	ITIH4	coding	syn	27896	5.526	3.272e-08	'+++++++++-+-+?++++++++	0.5295	25033	4.553	5.286e-06	'+++?+++++-+-+?+-++++++	3067	0.607	0.5439	'?+	1	30963	5.436	5.436e-08	'+++++++++-+-+?++++++++?+	336881	-0.0160697	4.40795e-05	2.485	0.01295
rs1961958	3	52561030	g	a	0.3333	PBRM1	intronic		28782	5.525	3.287e-08	'++-+++-++++++++-++++++	0.8473	26661	4.685	2.798e-06	'++-+++++-++++++-++++++	3853	1.563	0.1181	'-+	0.321	32635	5.726	1.029e-08	'++-+++-++++++++-++++++-+	336881	-0.00701046	0.00408766	5.541	3.007e-08
rs11711421	3	52536819	t	c	0.3851	NT5DC2	intronic		28579	5.525	3.293e-08	'+?-++++++++++-++++++++	0.9555	26458	4.706	2.522e-06	'+?-+++++++++++++++++-+	3853	2.553	0.01069	'++	0.2909	32432	6.066	1.308e-09	'+?-++++++++++-++++++++++	336881	-0.00609181	0.0106098	5.436	5.458e-08
rs6778844	3	52571438	c	t	0.3333	PBRM1	intronic		28784	5.524	3.307e-08	'++-++++++++++++-++++++	0.8485	26663	4.686	2.783e-06	'++-+++++-++++++-++++++	3853	1.483	0.1381	'-+	0.2549	32637	5.697	1.216e-08	'++-++++++++++++-++++++-+	336881	-0.00698391	0.00423046	5.534	3.135e-08
rs3774355	3	52792818	a	g	0.3125	ITIH1	intronic		28579	5.523	3.328e-08	'+?++++-++++++++-++++++	0.7632	26458	4.926	8.383e-07	'+?-+++-+-++++++-++++++	3853	1.544	0.1225	'-+	0.406	32432	5.717	1.083e-08	'+?++++-++++++++-++++++-+	336881	-0.00725325	0.00340244	4.778	1.773e-06
rs12487445	3	52593359	c	a	0.3262	PBRM1	intronic		28784	5.511	3.576e-08	'++-++++++++++++-++++++	0.8469	26663	4.67	3.014e-06	'++-+++++-++++++-++++++	3853	1.495	0.135	'-+	0.2572	32637	5.689	1.28e-08	'++-++++++++++++-++++++-+	336881	-0.00726105	0.00294883	5.509	3.6e-08
rs2289249	3	52572704	a	g	0.3344	PBRM1	intronic		28784	5.51	3.594e-08	'++-+++-++++++++-++++++	0.8426	26663	4.674	2.958e-06	'++-+++-+-++++++-++++++	3853	1.399	0.1618	'-+	0.1917	32637	5.655	1.559e-08	'++-+++-++++++++-++++++-+	336881	-0.0069422	0.00446456	5.534	3.126e-08
rs6798246	3	52574962	a	g	0.3182	PBRM1	intronic		28579	5.487	4.078e-08	'+?-++++++++++++-++++++	0.8094	26458	4.64	3.482e-06	'+?-+++++-++++++-++++++	3853	1.483	0.1381	'-+	0.255	32432	5.662	1.493e-08	'+?-++++++++++++-++++++-+	336881	-0.0069792	0.004257	5.539	3.043e-08
rs1961959	3	52560800	c	g	0.3278	PBRM1	intronic		28579	5.486	4.103e-08	'+?-+++-++++++++-++++++	0.8023	26458	4.636	3.545e-06	'+?-+++++-++++++-++++++	3853	1.484	0.1377	'-+	0.2543	32432	5.662	1.498e-08	'+?-+++-++++++++-++++++-+	336881	-0.00696587	0.0043287	5.521	3.364e-08
rs17264436	3	52585691	a	t	0.3278	PBRM1	coding	syn	28579	5.481	4.233e-08	'+?-+++-++++++++-++++++	0.8118	26458	4.633	3.597e-06	'+?-+++++-++++++-++++++	3853	1.497	0.1345	'-+	0.2524	32432	5.661	1.506e-08	'+?-+++-++++++++-++++++-+	336881	-0.00718179	0.00327255	5.517	3.445e-08
rs2118540	3	52604426	c	t	0.3072	PBRM1	intronic		28579	5.457	4.855e-08	'+?-++++++++++++-++++++	0.8188	26458	4.618	3.88e-06	'+?-+++++-++++++-++++++	3853	1.293	0.1959	'-+	0.2208	32432	5.568	2.578e-08	'+?-++++++++++++-++++++-+	336881	-0.00699718	0.00414746	5.39	7.061e-08
rs6762813	3	52701735	t	c	0.3364	SNORD19B	3downstream		28780	5.449	5.053e-08	'++-++++++++++++-++++++	0.8599	26659	4.622	3.806e-06	'++-+++++-++++++-++++++	3853	-0.104	0.9169	'-+	0.7613	32633	5.082	3.739e-07	'++-++++++++++++-++++++-+	336881	-0.00707659	0.00373511	5.358	8.405e-08
rs11177	3	52696345	a	g	0.3364	PBRM1	5upstream		28778	5.449	5.072e-08	'++-++++++++++++-++++++	0.8589	26657	4.62	3.844e-06	'++-+++++-++++++-++++++	3853	1.506	0.1321	'-+	0.27	32631	5.634	1.756e-08	'++-++++++++++++-++++++-+	336881	-0.00705966	0.00382107	5.343	9.129e-08
rs6445528	3	52547487	g	a	0.4	SMIM4	intronic		28784	5.429	5.664e-08	'++-+++++++++++++++++++	0.9382	26663	4.709	2.483e-06	'++-+++++++++++++++++-+	3853	2.563	0.01037	'++	0.2268	32637	5.979	2.241e-09	'++-+++++++++++++++++++++	336881	-0.00655703	0.00578514	5.529	3.228e-08
rs10865973	3	52693194	t	a	0.3372	PBRM1	intronic		28579	5.418	6.038e-08	'+?-++++++++++++-++++++	0.8178	26458	4.588	4.47e-06	'+?-+++++-++++++-++++++	3853	1.557	0.1195	'-+	0.2519	32432	5.622	1.885e-08	'+?-++++++++++++-++++++-+	336881	-0.00713171	0.00347562	5.38	7.442e-08
rs6976	3	52703844	t	c	0.3364	GNL3	3downstream		28780	5.396	6.826e-08	'++-++++++++++++-++++++	0.8598	26659	4.605	4.123e-06	'++-+++++-++++++-++++++	3853	1.413	0.1576	'-+	0.1986	32633	5.553	2.811e-08	'++-++++++++++++-++++++-+	336881	-0.0070068	0.00409779	5.344	9.098e-08
rs11717836	3	52782776	g	a	0.358				28579	5.391	7.018e-08	'+?-++++++++++++-++++++	0.8151	26458	4.545	5.503e-06	'+?-++++++++++++-++++++	3853	1.452	0.1466	'-+	0.2651	32432	5.561	2.687e-08	'+?-++++++++++++-++++++-+	336881	-0.00713054	0.00351814	5.345	9.043e-08
rs1133415	3	52550871	a	g	0.4024	SMIM4	3downstream		28778	5.377	7.561e-08	'++-+++++++++++++++++++	0.937	26657	4.646	3.383e-06	'++-+++++++++++++++++-+	3853	2.541	0.01104	'++	0.2243	32631	5.923	3.159e-09	'++-+++++++++++++++++++++	336881	-0.00660766	0.00541402	5.551	2.833e-08
rs2268027	3	52741646	a	g	0.3448	NEK4	intronic		28579	5.37	7.865e-08	'+?-++++++++++++-++++++	0.821	26458	4.572	4.824e-06	'+?-+++++-++++++-++++++	3853	1.47	0.1417	'-+	0.2695	32432	5.548	2.895e-08	'+?-++++++++++++-++++++-+	336881	-0.00701239	0.0040656	5.344	9.067e-08
rs2015865	22	42119161	a	c	0.1394				28325	-5.343	9.147e-08	'+-+---?---+-+--+---+--	0.1304	26205	-4.25	2.141e-05	'+-++--?---+-+--+------						29111	-5.221	1.777e-07	'+-+---?---+-+--+---+--+?	336881	0.00835446	0.0186181	-2.784	0.005376
rs1029871	3	52772674	c	g	0.3295	NEK4	coding	nonsyn	28579	5.34	9.284e-08	'+?-++++++++++++-++++++	0.7845	26458	4.524	6.061e-06	'+?-+++++-++++++-++++++	3853	1.376	0.1687	'-+	0.1934	32432	5.487	4.078e-08	'+?-++++++++++++-++++++-+	336881	-0.00699761	0.00412704	5.394	6.902e-08
rs2239551	3	52793619	a	g	0.319	ITIH1	intronic		28777	5.322	1.027e-07	'++-+++-++++++++-++++++	0.8857	26656	4.605	4.127e-06	'++-+++-+-++++++-++++++	3853	1.56	0.1188	'-+	0.4272	32630	5.534	3.134e-08	'++-+++-++++++++-++++++-+	336881	-0.00736529	0.00274875	5.265	1.4e-07
rs2268025	3	52770264	t	a	0.3427	NEK4	intronic		28579	5.319	1.045e-07	'+?-++++++++++++-++++++	0.775	26458	4.521	6.152e-06	'+?-+++++-++++++-++++++	3853	1.46	0.1443	'-+	0.2584	32432	5.496	3.887e-08	'+?-++++++++++++-++++++-+	336881	-0.00714981	0.00339685	5.394	6.891e-08
rs2286798	3	52796217	c	a	0.303	ITIH1	intronic		28784	5.293	1.2e-07	'++-++++++++++++-++++++	0.8146	26663	4.736	2.177e-06	'++-+++++-++++++-++++++	3853	1.471	0.1413	'-+	0.4429	32637	5.477	4.335e-08	'++-++++++++++++-++++++-+	336881	-0.00685256	0.00562824	4.891	1.002e-06
rs2251219	3	52559827	c	t	0.3323	PBRM1	coding	syn	28771	5.281	1.288e-07	'++-++++++++++++-++++++	0.8413	26650	4.392	1.121e-05	'++-+++++-++++++-++++++	3853	1.273	0.2031	'-+	0.2875	32624	5.396	6.801e-08	'++-++++++++++++-++++++-+	336881	-0.00621459	0.0106524	5.104	3.33e-07
rs16838095	2	202284210	a	c	0.0485	ALS2	intronic		28782	5.26	1.443e-07	'+--+++-+-++++++-++++++	0.02136	26661	4.246	2.174e-05	'+---++-+-+++-++-++++++	3853	-0.331	0.7403	'+-	0.6242	32635	4.826	1.396e-06	'+--+++-+-++++++-+++++++-	336881	-0.00223014	0.65211	0.277	0.7818
rs11130315	3	52672203	g	a	0.3394	PBRM1	intronic		28784	5.242	1.591e-07	'++-++++++++++++-++++++	0.8499	26663	4.388	1.142e-05	'++-+++++-++++++-++++++	3853	1.327	0.1846	'-+	0.2776	32637	5.378	7.515e-08	'++-++++++++++++-++++++-+	336881	-0.00621483	0.0106344	5.047	4.488e-07
rs13064064	3	52632042	c	t	0.3394	PBRM1	intronic		28784	5.236	1.641e-07	'++-++++++++++++-++++++	0.8431	26663	4.38	1.186e-05	'++-+++++-++++++-++++++	3853	1.264	0.2062	'-+	0.2919	32637	5.351	8.723e-08	'++-++++++++++++-++++++-+	336881	-0.00616709	0.0112492	5.025	5.037e-07
rs12487591	3	52617976	t	a	0.3436	PBRM1	intronic		28782	5.233	1.669e-07	'++-++++++++++++-++++++	0.8411	26661	4.336	1.454e-05	'++-+++++-++++++-++++++	3853	1.283	0.1994	'-+	0.2875	32635	5.355	8.547e-08	'++-++++++++++++-++++++-+	336881	-0.00614368	0.0115649	5.047	4.499e-07
rs2268026	3	52753387	c	t	0.3394	NEK4	intronic		28784	5.232	1.68e-07	'++-++++++++++++-++++++	0.8333	26663	4.39	1.132e-05	'++-+++++-++++++-++++++	3853	1.24	0.2149	'-+	0.2973	32637	5.339	9.331e-08	'++-++++++++++++-++++++-+	336881	-0.00605653	0.0128071	4.993	5.944e-07
rs678	3	52796021	t	a	0.3	ITIH1	coding	nonsyn	28579	5.231	1.684e-07	'+?-++++++++++++-++++++	0.766	26458	4.686	2.784e-06	'+?-+++++-++++++-++++++	3853	1.454	0.1461	'-+	0.4528	32432	5.412	6.246e-08	'+?-++++++++++++-++++++-+	336881	-0.00673662	0.00656958	4.833	1.346e-06
rs1561337	3	52635003	a	g	0.3394	PBRM1	intronic		28784	5.229	1.7e-07	'++-++++++++++++-++++++	0.8443	26663	4.38	1.187e-05	'++-+++++-++++++-++++++	3853	1.261	0.2074	'-+	0.2926	32637	5.344	9.079e-08	'++-++++++++++++-++++++-+	336881	-0.0061827	0.011047	5.021	5.144e-07
rs13068293	3	52647207	a	c	0.3394	PBRM1	intronic		28784	5.227	1.724e-07	'++-++++++++++++-++++++	0.846	26663	4.379	1.191e-05	'++-+++++-++++++-++++++	3853	1.267	0.2053	'-+	0.2913	32637	5.344	9.102e-08	'++-++++++++++++-++++++-+	336881	-0.0061981	0.0108469	5.041	4.631e-07
rs2289250	3	52657986	a	c	0.3394	PBRM1	intronic		28781	5.223	1.762e-07	'++-++++++++++++-++++++	0.849	26660	4.377	1.201e-05	'++-+++++-++++++-++++++	3853	1.285	0.1988	'-+	0.287	32634	5.346	8.973e-08	'++-++++++++++++-++++++-+	336881	-0.00618784	0.0109795	5.038	4.705e-07
rs2336545	3	52762643	c	t	0.3394	NEK4	intronic		28784	5.207	1.92e-07	'++-++++++++++++-++++++	0.8036	26663	4.324	1.533e-05	'++-+++++-++++++-++++++	3853	1.214	0.2247	'-+	0.3012	32637	5.307	1.114e-07	'++-++++++++++++-++++++-+	336881	-0.00620816	0.0107366	5.006	5.563e-07
rs3774365	3	52617527	c	t	0.3444	PBRM1	intronic		28579	5.204	1.948e-07	'+?-++++++++++++-++++++	0.7989	26458	4.337	1.447e-05	'+?-+++++-++++++-++++++	3853	1.283	0.1994	'-+	0.2874	32432	5.328	9.948e-08	'+?-++++++++++++-++++++-+	336881	-0.00616474	0.0112785	5.039	4.67e-07
rs11130323	3	52745317	c	t	0.3155	NEK4	intronic		28579	5.202	1.968e-07	'+?-++++++++++++-++++++	0.7914	26458	4.357	1.321e-05	'+?-+++++-++++++-++++++	3853	1.253	0.21	'-+	0.2944	32432	5.316	1.063e-07	'+?-++++++++++++-++++++-+	336881	-0.00602756	0.0132387	4.993	5.951e-07
rs4687548	3	52641690	t	a	0.3506	PBRM1	intronic		28579	5.199	2.002e-07	'+?-++++++++++++-++++++	0.8022	26458	4.346	1.389e-05	'+?-+++++-++++++-++++++	3853	1.263	0.2067	'-+	0.2923	32432	5.316	1.062e-07	'+?-++++++++++++-++++++-+	336881	-0.00616185	0.0113178	5.028	4.964e-07
rs11130312	3	52650095	c	a	0.3391	PBRM1	intronic		28579	5.198	2.017e-07	'+?-++++++++++++-++++++	0.8041	26458	4.345	1.392e-05	'+?-+++++-++++++-++++++	3853	1.277	0.2015	'-+	0.2888	32432	5.32	1.041e-07	'+?-++++++++++++-++++++-+	336881	-0.00622897	0.0104589	5.048	4.476e-07
rs13085895	3	52653310	c	g	0.3444	PBRM1	intronic		28579	5.197	2.026e-07	'+?-++++++++++++-++++++	0.8054	26458	4.345	1.393e-05	'+?-+++++-++++++-++++++	3853	1.275	0.2022	'-+	0.2892	32432	5.318	1.049e-07	'+?-++++++++++++-++++++-+	336881	-0.00622897	0.0104589	5.047	4.477e-07
rs3755806	3	52618725	c	t	0.3394	PBRM1	coding	syn	28779	5.19	2.106e-07	'++-++++++++++++-++++++	0.8296	26658	4.327	1.512e-05	'++-+++++-++++++-++++++	3853	1.283	0.1995	'-+	0.2875	32632	5.315	1.069e-07	'++-++++++++++++-++++++-+	336881	-0.00614323	0.0115718	5.044	4.556e-07
rs7611731	3	52667761	c	t	0.3545	PBRM1	intronic		28784	5.184	2.177e-07	'++-+++-++++++++-++++++	0.7357	26663	4.36	1.303e-05	'++-+++-+-++++++-++++++	3853	1.323	0.1859	'-+	0.213	32637	5.323	1.023e-07	'++-+++-++++++++-++++++-+	336881	-0.00653462	0.00671157	5.166	2.388e-07
rs1857916	18	51713183	g	t	0.1845	RP11_214L13.1	intronic		28579	-5.168	2.37e-07	'+?-------+-+-++-------	0.2704	26458	-3.729	0.0001925	'+?-+-----+-+-++----+--	3853	-0.842	0.3997	'--	0.866	32432	-5.141	2.728e-07	'+?-------+-+-++---------	336881	-0.00672737	0.0204875	-1.357	0.1746
rs13082208	3	52756579	g	t	0.3457	NEK4	intronic		28579	5.159	2.48e-07	'+?-++++++++++++-++++++	0.7623	26458	4.282	1.849e-05	'+?-+++++-++++++-++++++	3853	1.415	0.1571	'-+	0.2573	32432	5.331	9.782e-08	'+?-++++++++++++-++++++-+	336881	-0.00706653	0.00379101	5.35	8.82e-08
rs2878628	3	52559755	g	a	0.3515	PBRM1	intronic		28784	5.155	2.536e-07	'++-+++-++++++++-++++++	0.7331	26663	4.361	1.292e-05	'++-+++-+-++++++-++++++	3853	1.339	0.1806	'-+	0.1998	32637	5.301	1.15e-07	'++-+++-++++++++-++++++-+	336881	-0.00637469	0.00821299	5.261	1.431e-07
rs13082960	3	52760208	c	a	0.3354	NEK4	intronic		28579	5.15	2.609e-07	'+?-++++++++++++-++++++	0.7715	26458	4.291	1.777e-05	'+?-+++++-++++++-++++++	3853	1.224	0.221	'-+	0.2991	32432	5.256	1.472e-07	'+?-++++++++++++-++++++-+	336881	-0.00619851	0.0108665	5.001	5.703e-07
rs3796353	3	52568270	t	c	0.3515	PBRM1	intronic		28784	5.144	2.693e-07	'++-+++-++++++++-++++++	0.7347	26663	4.351	1.358e-05	'++-+++-+-++++++-++++++	3853	1.344	0.1791	'-+	0.1992	32637	5.292	1.208e-07	'++-+++-++++++++-++++++-+	336881	-0.00636404	0.00832167	5.27	1.363e-07
rs11714565	3	52581332	t	c	0.3545	PBRM1	intronic		28784	5.137	2.785e-07	'++-+++-++++++++-++++++	0.7344	26663	4.344	1.399e-05	'++-+++-+-++++++-++++++	3853	1.312	0.1897	'-+	0.1841	32637	5.275	1.325e-07	'++-+++-++++++++-++++++-+	336881	-0.00628272	0.00919719	5.292	1.21e-07
rs7652191	3	52585455	c	t	0.3466	PBRM1	intronic		28784	5.134	2.83e-07	'++-+++-++++++++-++++++	0.7351	26663	4.354	1.339e-05	'++-+++-+-++++++-++++++	3853	1.331	0.1833	'-+	0.202	32637	5.279	1.299e-07	'++-+++-++++++++-++++++-+	336881	-0.00649755	0.00705745	5.235	1.647e-07
rs11720243	3	52593058	c	t	0.3515	PBRM1	intronic		28784	5.132	2.873e-07	'++-+++-++++++++-++++++	0.7426	26663	4.354	1.337e-05	'++-+++-+-++++++-++++++	3853	1.229	0.2191	'-+	0.222	32637	5.241	1.593e-07	'++-+++-++++++++-++++++-+	336881	-0.00655492	0.00657231	5.243	1.584e-07
rs2268023	3	52794367	a	t	0.3391	ITIH1	intronic		28579	5.129	2.918e-07	'+?-+++-++++++++-++++++	0.7409	26458	4.408	1.042e-05	'+?-+++-++++++++-++++++	3853	1.377	0.1687	'-+	0.3091	32432	5.289	1.231e-07	'+?-+++-++++++++-++++++-+	336881	-0.00657183	0.00689539	4.632	3.63e-06
rs2336146	3	52601686	g	a	0.3545	PBRM1	intronic		28784	5.125	2.971e-07	'++-+++-++++++++-++++++	0.7963	26663	4.348	1.377e-05	'++-+++-+-++++++-++++++	3853	1.042	0.2975	'-+	0.2701	32637	5.171	2.326e-07	'++-+++-++++++++-++++++-+	336881	-0.00636573	0.00828034	5.127	2.942e-07
rs2083180	3	52643159	t	g	0.3424	PBRM1	intronic		28784	5.108	3.264e-07	'++-+++-++++++++-++++++	0.7177	26663	4.349	1.366e-05	'++-+++-+-++++++-++++++	3853	1.239	0.2155	'-+	0.2358	32637	5.222	1.768e-07	'++-+++-++++++++-++++++-+	336881	-0.00583538	0.0158695	4.966	6.82e-07
rs1866268	3	52694438	a	c	0.3545	PBRM1	intronic		28784	5.102	3.357e-07	'++-+++-++++++++-++++++	0.7601	26663	4.322	1.545e-05	'++-+++-+-++++++-++++++	3853	1.308	0.1908	'-+	0.2157	32637	5.241	1.596e-07	'++-+++-++++++++-++++++-+	336881	-0.00699707	0.00379633	5.302	1.146e-07
rs10865974	3	52693320	t	g	0.3545	GNL3	5upstream		28778	5.098	3.429e-07	'++-+++-++++++++-++++++	0.7594	26657	4.322	1.544e-05	'++-+++-+-++++++-++++++	3853	1.326	0.1849	'-+	0.2125	32631	5.243	1.577e-07	'++-+++-++++++++-++++++-+	336881	-0.00646615	0.00734773	5.096	3.468e-07
rs17052259	3	52568178	g	a	0.3444	PBRM1	intronic		28579	5.097	3.457e-07	'+?-+++-++++++++-++++++	0.6852	26458	4.297	1.734e-05	'+?-+++-+-++++++-++++++	3853	1.344	0.1791	'-+	0.1992	32432	5.247	1.542e-07	'+?-+++-++++++++-++++++-+	336881	-0.00636423	0.00831974	5.27	1.363e-07
rs6805156	3	52584402	c	t	0.3427	PBRM1	intronic		28579	5.093	3.52e-07	'+?-+++-++++++++-++++++	0.7043	26458	4.304	1.678e-05	'+?-+++-+-++++++-++++++	3853	1.34	0.1803	'-+	0.2003	32432	5.243	1.581e-07	'+?-+++-++++++++-++++++-+	336881	-0.00650345	0.00701317	5.259	1.446e-07
rs2072390	3	52755549	t	a	0.3519	NEK4	intronic		28780	5.086	3.654e-07	'++-+++-++++++++-++++++	0.7383	26659	4.328	1.504e-05	'++-+++-+-++++++-++++++	3853	1.213	0.2252	'-+	0.2154	32633	5.193	2.067e-07	'++-+++-++++++++-++++++-+	336881	-0.00641359	0.00781163	5.107	3.275e-07
rs4687629	3	52590267	c	g	0.3506	PBRM1	intronic		28579	5.084	3.693e-07	'+?-+++-++++++++-++++++	0.6867	26458	4.297	1.731e-05	'+?-+++-+-++++++-++++++	3853	1.316	0.1882	'-+	0.2047	32432	5.226	1.731e-07	'+?-+++-++++++++-++++++-+	336881	-0.0065167	0.00689242	5.237	1.628e-07
rs11720159	3	52592842	g	t	0.325	PBRM1	intronic		28579	5.083	3.723e-07	'+?-+++-++++++++-++++++	0.6869	26458	4.297	1.731e-05	'+?-+++-+-++++++-++++++	3853	1.314	0.1889	'-+	0.2056	32432	5.224	1.751e-07	'+?-+++-++++++++-++++++-+	336881	-0.00651879	0.00687504	5.24	1.602e-07
rs12635140	3	52713205	c	t	0.3545	GLT8D1	intronic		28784	5.08	3.782e-07	'++-++++++++++++-++++++	0.7666	26663	4.332	1.481e-05	'++-+++++-++++++-++++++	3853	1.356	0.1752	'-+	0.2813	32637	5.236	1.639e-07	'++-++++++++++++-++++++-+	336881	-0.00653595	0.00670351	5.114	3.155e-07
rs2164885	3	52706309	c	t	0.3515	GLT8D1	intronic		28784	5.078	3.822e-07	'++-+++-++++++++-++++++	0.7598	26663	4.322	1.547e-05	'++-+++-+-++++++-++++++	3853	1.278	0.2011	'-+	0.2214	32637	5.208	1.911e-07	'++-+++-++++++++-++++++-+	336881	-0.00649396	0.0070575	5.091	3.568e-07
rs3733041	3	52706638	c	t	0.3545	GLT8D1	intronic		28784	5.077	3.836e-07	'++-+++-++++++++-++++++	0.7609	26663	4.322	1.546e-05	'++-+++-+-++++++-++++++	3853	1.281	0.2003	'-+	0.221	32637	5.208	1.91e-07	'++-+++-++++++++-++++++-+	336881	-0.00649708	0.00702904	5.096	3.469e-07
rs2075650	19	45395619	g	a	0.1606	TOMM40	intronic		27893	-5.074	3.892e-07	'--+----+---+-?------++	0.0001125	25030	-4.667	3.061e-06	'--+?---+---+-?------++	3067	0.953	0.3404	'?+	1	30960	-4.516	6.296e-06	'--+----+---+-?------++?+	336881	0.00906294	0.00685507	0.862	0.3886
rs6804145	3	52669238	t	c	0.3545	PBRM1	intronic		28784	5.074	3.896e-07	'++-+++-++++++++-++++++	0.7524	26663	4.312	1.619e-05	'++-+++-+-++++++-++++++	3853	1.323	0.1858	'-+	0.213	32637	5.22	1.792e-07	'++-+++-++++++++-++++++-+	336881	-0.00653183	0.00673604	5.131	2.881e-07
rs3774366	3	52616295	c	t	0.3545	PBRM1	intronic		28784	5.073	3.906e-07	'++-+++-++++++++-++++++	0.7437	26663	4.299	1.717e-05	'++-+++-+-++++++-++++++	3853	1.288	0.1976	'-+	0.2195	32637	5.207	1.917e-07	'++-+++-++++++++-++++++-+	336881	-0.00643501	0.00760171	5.156	2.52e-07
rs2289247	3	52702297	a	g	0.3545	SNORD69	3downstream		28773	5.071	3.953e-07	'++-+++-++++++++-++++++	0.7554	26652	4.289	1.793e-05	'++-+++-+-++++++-++++++	3853	1.28	0.2004	'-+	0.221	32626	5.202	1.968e-07	'++-+++-++++++++-++++++-+	336881	-0.00645697	0.00739901	5.164	2.417e-07
rs2019065	3	52784565	c	t	0.3273	ITIH1	5upstream		28784	5.07	3.973e-07	'++-++++++++++++-++++++	0.884	26663	4.356	1.323e-05	'++-+++++-++++++-++++++	3853	1.311	0.1898	'-+	0.4038	32637	5.212	1.867e-07	'++-++++++++++++-++++++-+	336881	-0.00676759	0.00578329	4.87	1.115e-06
rs3755798	3	52716200	a	g	0.3545	SPCS1	intronic		28784	5.069	4.002e-07	'++-+++-++++++++-++++++	0.7555	26663	4.323	1.543e-05	'++-+++-+-++++++-++++++	3853	1.289	0.1973	'-+	0.2283	32637	5.203	1.958e-07	'++-+++-++++++++-++++++-+	336881	-0.00644627	0.00749294	5.126	2.964e-07
rs3733045	3	52618347	g	a	0.3506	PBRM1	intronic		28776	5.069	4.005e-07	'++-+++-++++++++-++++++	0.7426	26655	4.294	1.755e-05	'++-+++-+-++++++-++++++						29562	4.917	8.782e-07	'++-+++-++++++++-++++++-?	336881	-0.00645527	0.00741138	5.165	2.411e-07
rs2336149	3	52667164	a	g	0.3567	PBRM1	intronic		28784	5.065	4.074e-07	'++-+++-++++++++-++++++	0.7522	26663	4.307	1.654e-05	'++-+++-+-++++++-++++++	3853	1.323	0.1859	'-+	0.213	32637	5.212	1.872e-07	'++-+++-++++++++-++++++-+	336881	-0.00653415	0.00671546	5.166	2.39e-07
rs12497998	3	52768642	t	c	0.3545	NEK4	intronic		28784	5.064	4.114e-07	'++-+++-++++++++-++++++	0.7201	26663	4.292	1.774e-05	'++-+++-+-++++++-++++++	3853	1.183	0.2368	'-+	0.2268	32637	5.162	2.445e-07	'++-+++-++++++++-++++++-+	336881	-0.00654236	0.00666699	5.134	2.832e-07
rs157582	19	45396219	t	c	0.2515	TOMM40	intronic		27896	-5.05	4.425e-07	'-------+---+-?------++	0.0003182	25033	-4.789	1.68e-06	'---?---+---+-?------++	3067	0.247	0.8051	'?+	1	30963	-4.715	2.412e-06	'-------+---+-?------++?+	336881	0.00952703	0.000955991	-0.521	0.6023
rs4687657	3	52827578	t	g	0.2303	ITIH4	coding	nonsyn	28780	5.035	4.78e-07	'++-+++++++++++++++++++	0.8859	26659	4.214	2.511e-05	'++-+++++-++++++-++++++	3853	-0.06	0.9518	'-+	0.5037	32633	4.708	2.507e-06	'++-+++++++++++++++++++-+	336881	-0.0108058	6.57274e-05	4.203	2.639e-05
rs998909	3	52780133	g	a	0.3539	NEK4	5upstream		28579	5.031	4.87e-07	'+?-+++-++++++++-++++++	0.6808	26458	4.242	2.214e-05	'+?-+++-+-++++++-++++++	3853	1.174	0.2403	'-+	0.2377	32432	5.128	2.932e-07	'+?-+++-++++++++-++++++-+	336881	-0.0066243	0.00606044	5.13	2.901e-07
rs6445534	3	52718424	a	g	0.3621	SPCS1	3downstream		28579	5.019	5.181e-07	'+?-+++-++++++++-++++++	0.7093	26458	4.267	1.982e-05	'+?-+++-+-++++++-++++++	3853	1.278	0.2012	'-+	0.2214	32432	5.152	2.571e-07	'+?-+++-++++++++-++++++-+	336881	-0.00641349	0.00780059	5.098	3.432e-07
rs2144415	22	42116497	t	a	0.1333				28322	-5.013	5.352e-07	'+-+---?---+-+------++-	0.08888	26201	-3.787	0.0001528	'+-++--?---+-+-------+-	3853	0.402	0.6873	'++	0.7435	32175	-4.564	5.013e-06	'+-+---?---+-+------++-++	336881	0.00805242	0.0307604	-2.514	0.01193
rs13085775	3	52653410	t	c	0.3892	PBRM1	intronic		28579	5.011	5.41e-07	'+?-+++-++++++++-++++++	0.7053	26458	4.247	2.169e-05	'+?-+++-+-++++++-++++++	3853	1.276	0.202	'-+	0.2219	32432	5.144	2.691e-07	'+?-+++-++++++++-++++++-+	336881	-0.00655252	0.0065636	5.171	2.33e-07
rs1484446	11	15711932	a	g	0.4576				27896	-5.011	5.429e-07	'-++-+-----++-?+--+--+-	0.01064	25033	-3.56	0.0003706	'-++?------++-?+--+--+-	3853	0.02	0.9843	'-+	0.2566	31749	-4.69	2.735e-06	'-++-+-----++-?+--+--+--+	336881	0.00183894	0.453725	-0.328	0.7429
rs1042779	3	52796051	g	a	0.3049	ITIH1	coding	nonsyn	28773	4.999	5.763e-07	'++-++++++++++++-++++++	0.7189	26652	4.403	1.066e-05	'++-+++++-++++++-++++++	3853	1.369	0.1709	'++	0.5592	32626	5.165	2.403e-07	'++-++++++++++++-++++++++	336881	-0.00596957	0.0154339	4.639	3.494e-06
rs2276815	3	52828787	g	c	0.2849	ITIH4	intronic		28579	4.991	6.001e-07	'+?-+++-+++++++++++++++	0.889	26458	4.177	2.956e-05	'+?-++++++++++++-++++++	3853	-0.073	0.9419	'-+	0.5055	32432	4.66	3.159e-06	'+?-+++-+++++++++++++++-+	336881	-0.0107354	7.35959e-05	4.242	2.213e-05
rs2239549	3	52798166	a	g	0.3121	ITIH1	intronic		28782	4.973	6.601e-07	'++-+++-++++++++-++++++	0.8536	26661	4.268	1.975e-05	'++-+++-+-++++++-++++++	3853	1.453	0.1461	'-+	0.371	32635	5.169	2.348e-07	'++-+++-++++++++-++++++-+	336881	-0.00709636	0.00396233	5.373	7.732e-08
rs4949493	1	29942930	g	a	0.4176				28579	4.966	6.847e-07	'-?++-++-++-+-++++++-++	0.1118	26458	3.879	0.0001051	'-?+--+++++-+-++++++--+	3853	0.513	0.6082	'-+	0.1813	32432	4.838	1.311e-06	'-?++-++-++-+-++++++-++-+	336881	0.000430398	0.859315	0.501	0.6161
rs2884836	2	176241679	t	c	0.2333				28579	4.962	6.993e-07	'+?++++-++++++++++++-++	0.5772	26458	4.348	1.373e-05	'+?++++-++++++++++++-++	3853	-0.845	0.3982	'--	0.4873	32432	4.366	1.264e-05	'+?++++-++++++++++++-++--	336881	0.00570743	0.025191	-1.316	0.1881
rs7863863	9	3364943	g	a	0.1333	RFX3	intronic		27361	4.921	8.63e-07	'??++++-+++---?++++++-+	0.2257	24498	4.266	1.988e-05	'??+?++-+++---?++++++-+						27361	4.921	8.63e-07	'??++++-+++---?++++++-+??	336881	-0.00562045	0.129919	0.976	0.3292
rs13089972	3	171798694	t	a	0.3833	FNDC3B	intronic		28579	4.914	8.937e-07	'+?-+++++++++++-+++++++	0.9541	26458	4.921	8.629e-07	'+?-+++++++++++-+++++++	3853	0.801	0.4231	'++	0.735	32432	4.889	1.015e-06	'+?-+++++++++++-+++++++++	336881	0.000694271	0.773357	0.815	0.415
rs9612059	22	42111071	a	g	0.135				28328	-4.908	9.185e-07	'+-+---?---+-+------++-	0.09536	26207	-3.658	0.0002546	'+-++--?---+-+-+-----+-	3853	0.809	0.4183	'++	0.7799	32181	-4.325	1.525e-05	'+-+---?---+-+------++-++	336881	0.00846238	0.0222747	-2.507	0.01219
rs9666336	11	15705244	a	g	0.2939				28784	4.904	9.379e-07	'++++-++++++-+++++-+-++	0.1475	26663	3.813	0.0001371	'+-+--++++++-+-+++-++++	3853	-0.52	0.6031	'+-	0.5714	32637	4.427	9.554e-06	'++++-++++++-+++++-+-+++-	336881	0.00151658	0.556303	0.034	0.9726
rs722497	1	29944631	t	c	0.4455				28779	4.891	1.001e-06	'-+++-++-++-+-+++++++++	0.1345	26658	3.864	0.0001115	'-++--+++++-+-++++++--+	3853	-0.957	0.3386	'--	0.4312	32632	4.265	2.002e-05	'-+++-++-++-+-+++++++++--	336881	-0.000183152	0.939781	0.489	0.6249
rs12699137	7	71505101	a	g	0.1333	CALN1	intronic		27357	-4.871	1.109e-06	'??------+----?--+-----	0.8267	24494	-4.366	1.268e-05	'??-?----+----?--+-----	3853	-1.921	0.05473	'--	0.9077	31210	-5.236	1.644e-07	'??------+----?--+-------	336881	0.00125628	0.725303	-1.027	0.3043
rs1484444	11	15709379	c	t	0.3				28781	4.868	1.13e-06	'++++-++++++-+++++-+-++	0.1737	26660	3.765	0.0001668	'+++--++++++-+-+++-++++	3853	-0.42	0.6748	'+-	0.5177	32634	4.427	9.555e-06	'++++-++++++-+++++-+-+++-	336881	0.00205763	0.423892	0.16	0.8731
rs3755799	3	52784233	a	g	0.2485				28781	4.866	1.136e-06	'++-++++++++++++-++++++	0.9675	25918	4.265	1.995e-05	'++-?++++-++++++-++++++	3067	1.716	0.08621	'?+	1	31848	5.159	2.487e-07	'++-++++++++++++-++++++?+	336881	-0.00616856	0.0170821	4.653	3.266e-06
rs9942061	3	169393336	g	t	0.45				28579	4.846	1.26e-06	'-?-+++-+++-+-++++-+-++	0.03492	26458	3.598	0.0003212	'-?---+-+++-+-++++-++++	3853	2.081	0.03739	'++	0.4753	32432	5.266	1.391e-07	'-?-+++-+++-+-++++-+-++++	336881	-0.00277235	0.249749	0.073	0.9421
rs1257685	14	98578297	a	g	0.2284				28766	-4.835	1.333e-06	'-+-------+-+---+------	0.331	26645	-4.398	1.094e-05	'-+-+-----+-+-+-+------						29552	-4.741	2.123e-06	'-+-------+-+---+------+?	336881	0.00289745	0.292008	-1.19	0.234
rs2028216	3	52655863	t	c	0.3405	PBRM1	intronic		22448	4.822	1.424e-06	'++-?+?+++++++?+-++++++	0.6558	23051	4.2	2.669e-05	'++-++?+++++++?+-++++++	3853	1.495	0.1349	'-+	0.2645	26301	5.027	4.99e-07	'++-?+?+++++++?+-++++++-+	336881	-0.00714505	0.00341623	5.383	7.337e-08
rs1471755	11	15700239	g	t	0.3				28579	4.815	1.472e-06	'+?++-++++++-+++++-+-++	0.1298	26458	3.748	0.0001785	'+?+--++++++-+-+++-++++	3853	-0.361	0.7178	'+-	0.6351	32432	4.395	1.106e-05	'+?++-++++++-+++++-+-+++-	336881	0.00125201	0.627798	-0.099	0.9213
rs11624647	14	98624397	g	c	0.4448				28578	4.81	1.512e-06	'+?++++++++-+++++--+-++	0.2751	26457	4.657	3.214e-06	'+?++++++++-++-++--++++	3853	0.769	0.4421	'++	0.3852	32431	4.78	1.754e-06	'+?++++++++-+++++--+-++++	336881	-0.00344675	0.149817	1.213	0.225
rs9862371	3	171803226	t	g	0.3879	FNDC3B	intronic		28782	4.801	1.58e-06	'+--+++++++++++-+++++++	0.9306	26661	4.755	1.986e-06	'+--+++++++++++-+++++++	3853	0.776	0.438	'++	0.8074	32635	4.775	1.796e-06	'+--+++++++++++-+++++++++	336881	4.39172e-05	0.985428	0.671	0.5022
rs6617	3	52715222	g	c	0.35	SPCS1	coding	nonsyn	28579	4.797	1.609e-06	'+?-+++-+++++++++++++++	0.7706	26458	4.111	3.942e-05	'+?-+++-+-+++++++++++++	3853	1.299	0.1941	'-+	0.2175	32432	4.951	7.389e-07	'+?-+++-+++++++++++++++-+	336881	-0.00643916	0.00755497	5.067	4.051e-07
rs11714419	3	52603856	g	a	0.3323	PBRM1	intronic		22448	4.781	1.745e-06	'++-?+?+++++++?+-++++++	0.6989	23051	4.153	3.283e-05	'++-++?++-++++?+-++++++	3853	1.417	0.1566	'-+	0.1982	26301	4.959	7.08e-07	'++-?+?+++++++?+-++++++-+	336881	-0.0070031	0.00411495	5.383	7.339e-08
rs1344557	3	169390262	a	g	0.4512				28784	4.778	1.766e-06	'---+++-+++-+-++++-+-++	0.03755	26663	3.529	0.0004178	'-----+-+++-+-++++-++++	3853	1.729	0.08384	'++	0.6587	32637	5.082	3.744e-07	'---+++-+++-+-++++-+-++++	336881	-0.00280955	0.244008	0.111	0.9117
rs2276817	3	52835976	t	c	0.1758	ITIH4	coding	syn	28784	4.775	1.793e-06	'++-++++++++++++++++++-	0.9632	26663	4.162	3.16e-05	'++-++++++++++++++++++-	3853	0.235	0.8144	'-+	0.4467	32637	4.565	4.987e-06	'++-++++++++++++++++++--+	336881	-0.0130408	4.43747e-06	4.802	1.569e-06
rs2240920	3	52806049	t	c	0.2896	ITIH3	intronic		28579	4.771	1.83e-06	'+?+++++++++++++-++++++	0.7193	26458	4.165	3.112e-05	'+?-+++++++++-++-++++++	3853	1.1	0.2712	'-+	0.4736	32432	4.858	1.184e-06	'+?+++++++++++++-++++++-+	336881	-0.00691558	0.00621225	4.384	1.165e-05
rs6799189	3	169393676	g	c	0.4455				28782	4.753	2.008e-06	'-+-+++-+++-+-++++++-++	0.03485	26661	3.495	0.0004745	'-----+-+++-+-++++++-++	3853	1.755	0.07922	'++	0.456	32635	5.066	4.054e-07	'-+-+++-+++-+-++++++-++++	336881	-0.00261194	0.278177	0.116	0.9073
rs1010554	3	52517959	t	c	0.4727	STAB1	intronic		28781	4.75	2.031e-06	'+-++-+++++++-+++++++-+	0.8875	26660	4.001	6.307e-05	'++++-+++++++++++++++-+	3853	1.962	0.0498	'++	0.6505	32634	5.135	2.819e-07	'+-++-+++++++-+++++++-+++	336881	-0.00585202	0.0137792	6.213	5.19e-10
rs6803012	3	52682066	a	g	0.3155	PBRM1	intronic		22243	4.749	2.046e-06	'+?-?+?+++++++?+-++++++	0.6526	22846	4.1	4.131e-05	'+?-++?++-++++?+-++++++	3853	-0.726	0.4679	'--	0.9945	26096	4.105	4.038e-05	'+?-?+?+++++++?+-++++++--	336881	-0.00715191	0.00339193	5.392	6.958e-08
rs5759325	22	42137207	a	g	0.1779	MPPED1	5upstream		28329	-4.749	2.047e-06	'+-----?---+------+-+--	0.1486	26208	-3.612	0.0003035	'+-----?-+-+------+-+--	3853	1.179	0.2384	'++	0.8263	32182	-4.047	5.179e-05	'+-----?---+------+-+--++	336881	0.00546103	0.12017	-3.652	0.0002599
rs7627220	3	171805703	a	c	0.4222	FNDC3B	intronic		28579	4.748	2.058e-06	'+?-+++++++++++-+++++++	0.9673	26458	4.661	3.15e-06	'+?-+++++++++++-+++++++	3853	0.782	0.4341	'++	0.963	32432	4.726	2.286e-06	'+?-+++++++++++-+++++++++	336881	0.000764669	0.750515	0.754	0.4505
rs4687554	3	52839175	c	t	0.1707	ITIH4	intronic		28780	4.742	2.115e-06	'++-++++++++++++++++++-	0.9645	26659	4.125	3.715e-05	'++-++++++++++++++++++-	3853	0.223	0.8236	'-+	0.4423	32633	4.53	5.899e-06	'++-++++++++++++++++++--+	336881	-0.0130658	4.24684e-06	4.805	1.548e-06
rs9653814	21	42920363	a	g	0.1292				28579	-4.732	2.218e-06	'-?------+---+---+-----	0.8276	26458	-3.951	7.781e-05	'-?-+----+---+---+-----	3853	-0.613	0.5402	'--	0.7916	32432	-4.654	3.262e-06	'-?------+---+---+-------	336881	0.00441516	0.243801	-1.144	0.2528
rs10987360	9	128366758	g	a	0.146				27691	4.731	2.238e-06	'+?++++-++++++?++++++++	0.7565	25570	3.799	0.0001455	'+?+-++-+-++++?++++++++	3067	0.649	0.5164	'?+	1	30758	4.693	2.686e-06	'+?++++-++++++?++++++++?+	336881	-0.00153946	0.644398	-0.127	0.8991
rs7614981	3	52541954	a	c	0.4697	NT5DC2	intronic		28781	4.727	2.276e-06	'++++-+++++++-+++++++-+	0.832	26660	3.987	6.703e-05	'+++--+++++++++++++++-+	3853	2.067	0.03873	'++	0.7172	32634	5.15	2.61e-07	'++++-+++++++-+++++++-+++	336881	-0.00612879	0.00992232	6.208	5.381e-10
rs7636026	3	171814021	a	t	0.4222	FNDC3B	intronic		28579	4.717	2.388e-06	'+?-+++++++++++-+++++++	0.9824	26458	4.539	5.649e-06	'+?-++++++-++++-+++++++	3853	0.892	0.3725	'++	0.8535	32432	4.736	2.182e-06	'+?-+++++++++++-+++++++++	336881	0.000598134	0.803265	0.586	0.5578
rs2239699	3	52802955	t	c	0.2865	ITIH1	3downstream		28579	4.714	2.434e-06	'+?++++-++++++++-++++++	0.7225	26458	4.142	3.447e-05	'+?-+++-+++++-++-++++++	3853	0.964	0.3351	'-+	0.4564	32432	4.757	1.965e-06	'+?++++-++++++++-++++++-+	336881	-0.00698073	0.00571636	4.436	9.173e-06
rs4687658	3	52835406	g	c	0.2167	ITIH4	intronic		28579	4.706	2.522e-06	'+?-++++++++++++++++++-	0.9575	26458	4.098	4.166e-05	'+?-++++++++++++++++++-	3853	0.23	0.8179	'-+	0.4401	32432	4.497	6.883e-06	'+?-++++++++++++++++++--+	336881	-0.0130419	4.42874e-06	4.803	1.564e-06
rs13072536	3	52836251	t	a	0.2079	ITIH4	coding	nonsyn	28579	4.698	2.631e-06	'+?-++++++++++++++++++-	0.958	26458	4.085	4.416e-05	'+?-++++++++++++++++++-	3853	0.229	0.8189	'-+	0.4405	32432	4.489	7.165e-06	'+?-++++++++++++++++++--+	336881	-0.0126171	9.21852e-06	4.76	1.936e-06
rs1875093	3	171807714	t	c	0.4222	FNDC3B	intronic		28579	4.695	2.661e-06	'+?-+++++++++++-+++++++	0.9799	26458	4.513	6.388e-06	'+?-++++++-++++-+++++++	3853	-0.801	0.4229	'+-	0.3258	32432	4.131	3.605e-05	'+?-+++++++++++-++++++++-	336881	0.000800913	0.738972	0.495	0.6208
rs10770273	12	17885614	c	t	0.4494				28579	4.69	2.737e-06	'+?+++++++-+-+++++-++++	0.1342	26458	4.24	2.237e-05	'+?+++++++-+-+++++-++++	3853	0.479	0.632	'++	0.446	32432	4.567	4.941e-06	'+?+++++++-+-+++++-++++++	336881	-1.47664e-05	0.995157	-0.583	0.5597
rs9824019	3	171806327	t	c	0.4222	FNDC3B	intronic		28579	4.686	2.788e-06	'+?-+++++++++++-+++++++	0.9793	26458	4.507	6.565e-06	'+?-++++++-++++-+++++++	3853	0.874	0.3821	'++	0.8885	32432	4.7	2.602e-06	'+?-+++++++++++-+++++++++	336881	0.000793541	0.741321	0.477	0.6331
rs5759328	22	42140016	a	g	0.1125	MPPED1	intronic		28127	-4.673	2.972e-06	'+?+---?---+------+-+--	0.1649	26006	-3.626	0.000288	'+?+---?-+-+----+-+----	3853	0.847	0.3969	'++	0.9891	31980	-4.088	4.348e-05	'+?+---?---+------+-+--++	336881	0.0066556	0.0651448	-2.934	0.003346
rs918602	5	63869786	t	a	0.3167	RGS7BP	intronic		28579	-4.658	3.198e-06	'-?--+-+----------++---	0.176	26458	-3.847	0.0001196	'-?-++-+----------++-+-	3853	-0.032	0.9747	'-+	0.8962	32432	-4.383	1.17e-05	'-?--+-+----------++----+	336881	0.00483078	0.0626559	-2.159	0.03088
rs1491773	21	18410854	c	t	0.45	CHODL	intronic		27691	-4.656	3.227e-06	'-?+-----+---+?-+----+-	0.5868	25570	-3.514	0.0004413	'-?+----++---+?-+----+-	3853	-1.093	0.2745	'--	0.9349	31544	-4.744	2.094e-06	'-?+-----+---+?-+----+---	336881	-6.25163e-05	0.979106	-0.954	0.34
rs260559	3	189110701	a	g	0.1152				28778	-4.654	3.262e-06	'-------+-------------+	0.637	26657	-4.027	5.639e-05	'---+---+-------------+	3853	0.778	0.4368	'-+	0.2278	32631	-4.103	4.079e-05	'-------+-------------+-+	336881	0.0049362	0.193472	0.036	0.9716
rs4615671	9	24022281	t	c	0.1424				25387	4.651	3.31e-06	'?+-++++--++++?+++-+++?	0.3335	22524	3.695	0.0002203	'?+-?+++--++++?+++-+++?	3853	0.041	0.9672	'+-	0.9178	29240	4.348	1.372e-05	'?+-++++--++++?+++-+++?+-	336881	-0.0154624	0.000822517	-0.857	0.3913
rs2824630	21	18409339	g	a	0.4479	CHODL	intronic		27893	-4.647	3.365e-06	'--+-----+---+?-+----+-	0.6575	25772	-3.472	0.0005159	'--+----++---+?-+----+-	3853	-0.951	0.3417	'--	0.9303	31746	-4.687	2.768e-06	'--+-----+---+?-+----+---	336881	-0.000192568	0.93563	-0.938	0.348
rs16892853	5	63863622	g	a	0.3276	RGS7BP	intronic		28579	-4.64	3.485e-06	'-?--+-+----------++---	0.1748	26458	-3.821	0.0001329	'-?-++-+----------++-+-	3853	0.02	0.984	'-+	0.9262	32432	-4.349	1.369e-05	'-?--+-+----------++----+	336881	0.00490897	0.0591869	-2.054	0.03993
rs2291702	5	35033706	t	c	0.4939	AGXT2	intronic		28781	4.63	3.664e-06	'++++-+++++--+++++-++++	0.74	26660	3.991	6.582e-05	'+++--+++++--+++++-++++	3853	-0.26	0.7945	'+-	0.788	32634	4.258	2.061e-05	'++++-+++++--+++++-+++++-	336881	-0.00061971	0.794011	-0.469	0.6392
rs10939995	5	63877512	t	c	0.3111	RGS7BP	intronic		28579	-4.626	3.726e-06	'-?--+-+----------++---	0.185	26458	-3.866	0.0001108	'-?-++-+----------++-+-	3853	-0.042	0.9667	'-+	0.7039	32432	-4.357	1.319e-05	'-?--+-+----------++----+	336881	0.00474718	0.0672574	-2.29	0.02204
rs7620170	3	171808897	a	g	0.4182	FNDC3B	intronic		28779	4.621	3.819e-06	'+--+++++++++++-+++++++	0.9672	26658	4.442	8.931e-06	'+--++++++-++++-+++++++	3853	0.91	0.3629	'++	0.8556	32632	4.652	3.283e-06	'+--+++++++++++-+++++++++	336881	0.000797051	0.740162	0.491	0.6232
rs3785181	16	88632834	t	c	0.1061	GAS8	intronic		28780	4.62	3.836e-06	'-+++++-++++++++-+++++-	0.3435	26659	3.908	9.294e-05	'-++-++-++-+++++-+++++-						29566	4.721	2.341e-06	'-+++++-++++++++-+++++-+?	336881	-0.000331411	0.941547	2.526	0.01154
rs2824633	21	18410364	c	g	0.4515	CHODL	intronic		27896	-4.619	3.849e-06	'--+-----+---+?-+----+-	0.6578	25775	-3.467	0.0005258	'--+----++---+?-+----+-						28682	-4.622	3.807e-06	'--+-----+---+?-+----+--?	336881	-0.000338136	0.887254	-0.899	0.3687
rs663398	1	234867370	g	a	0.1576				28781	4.615	3.929e-06	'+--+-+-+--+++++++-++-+	0.006451	26660	3.32	0.0009004	'+----+-+--+++++++-++-+	3853	2.177	0.02946	'++	0.554	32634	5.082	3.73e-07	'+--+-+-+--+++++++-++-+++	336881	-0.00261063	0.460626	1.161	0.2456
rs17177912	16	88436930	g	a	0.1061	SPIRE2	intronic		27406	4.612	3.988e-06	'??++++-?+++++++-+++-+-	0.2155	24543	3.514	0.0004414	'??+?++-?+++++++-+++-++	3853	0.769	0.4417	'++	0.5844	31259	4.589	4.463e-06	'??++++-?+++++++-+++-+-++	336881	-0.00280897	0.618943	1.795	0.07266
rs10941228	5	35030963	c	g	0.4551	AGXT2	intronic		28579	4.603	4.169e-06	'+?++-+++++--+++++-++++	0.7014	26458	3.96	7.492e-05	'+?+--+++++--+++++-++++	3853	-0.087	0.931	'+-	0.5436	32432	4.291	1.78e-05	'+?++-+++++--+++++-+++++-	336881	-0.000633172	0.789669	-0.469	0.6391
rs12749135	1	22426065	t	g	0.2758				28779	4.593	4.378e-06	'+++++++-++---+++++++++	0.828	26658	3.926	8.638e-05	'++++++++++---+++++++++	3853	-0.004	0.9968	'+-	0.5675	32632	4.312	1.621e-05	'+++++++-++---++++++++++-	336881	-0.00269762	0.302616	0.624	0.5324
rs1353894	3	171807514	g	a	0.4152	FNDC3B	intronic		28781	4.591	4.41e-06	'+--+++++++++++-+++++++	0.9668	26660	4.405	1.058e-05	'+--++++++-++++-+++++++	3853	0.883	0.3772	'++	0.8803	32634	4.615	3.932e-06	'+--+++++++++++-+++++++++	336881	0.000829424	0.730028	0.488	0.6256
rs1491782	21	18405982	g	c	0.3636	CHODL	intronic		27896	-4.589	4.453e-06	'--+---+-+---+?-+------	0.8554	25775	-3.441	0.0005786	'------+++---+?-+-----+	3853	-1.294	0.1957	'--	0.9044	31749	-4.752	2.011e-06	'--+---+-+---+?-+--------	336881	-0.000178652	0.942393	-0.874	0.382
rs3856181	1	22425556	g	c	0.2273				28575	4.589	4.458e-06	'+?+++++-++---+++++++++	0.7892	26454	3.848	0.0001189	'+?++++++++---+++++++++	3853	-0.006	0.9956	'+-	0.5657	32428	4.306	1.665e-05	'+?+++++-++---++++++++++-	336881	-0.00266415	0.308706	0.574	0.5661
rs7525517	1	22424366	a	t	0.2333				28579	4.588	4.474e-06	'+?+++++-++---+++++++++	0.7963	26458	3.908	9.307e-05	'+?++++++++---+++++++++	3853	-0.013	0.99	'+-	0.5614	32432	4.303	1.688e-05	'+?+++++-++---++++++++++-	336881	-0.0027037	0.301594	0.605	0.5449
rs1491781	21	18406009	c	t	0.3636	CHODL	intronic		27891	-4.586	4.523e-06	'--+---+-+---+?-+------	0.8645	25771	-3.423	0.0006201	'------+++---+?-+-----+	3853	-1.318	0.1876	'--	0.8717	31744	-4.758	1.959e-06	'--+---+-+---+?-+--------	336881	-0.000173661	0.943991	-0.893	0.3721
rs1491780	21	18406083	g	c	0.3636	CHODL	intronic		27896	-4.584	4.552e-06	'--+---+-+---+?-+------	0.8552	25775	-3.43	0.0006037	'------+++---+?-+-----+	3853	-1.301	0.1932	'--	0.9023	31749	-4.751	2.029e-06	'--+---+-+---+?-+--------	336881	-0.00014371	0.953635	-0.87	0.3841
rs7912470	10	9750554	t	g	0.3889				28579	-4.584	4.552e-06	'+?---------+---------+	0.253	26458	-4.073	4.646e-05	'+?+----+---+---------+	3853	0.731	0.465	'-+	0.3683	32432	-4.052	5.085e-05	'+?---------+---------+-+	336881	0.00168836	0.490408	0.836	0.4029
rs2291699	5	35033225	g	a	0.4909	AGXT2	intronic		28783	4.584	4.562e-06	'++++-+++++--+++++-++++	0.7185	26662	3.931	8.459e-05	'+++--+++++--+++++-++++	3853	-0.257	0.7972	'+-	0.783	32636	4.217	2.48e-05	'++++-+++++--+++++-+++++-	336881	-0.000618081	0.794533	-0.469	0.6389
rs5759333	22	42142775	a	g	0.1273	MPPED1	intronic		28329	-4.579	4.679e-06	'+-+---?---+------+-++-	0.126	26208	-3.625	0.0002893	'+-+---?-+-+------+---+						29115	-4.442	8.923e-06	'+-+---?---+------+-++-+?	336881	0.00675787	0.0672363	-2.882	0.003957
rs3893143	1	234921795	g	a	0.1212	ACTN2	intronic		28781	4.577	4.712e-06	'+-++++++-++-++-++-+--+	0.01321	26660	3.483	0.0004961	'+---++++-+++++-++-++-+	3853	1.326	0.1847	'-+	0.4586	32634	4.754	1.992e-06	'+-++++++-++-++-++-+--+-+	336881	-5.11313e-05	0.990042	0.887	0.3752
rs1373051	9	3370518	t	g	0.1242	RFX3	intronic		27892	4.572	4.838e-06	'-+++++-+++---?++++++-+	0.2302	25029	3.997	6.402e-05	'-++?++-+++---?++++++++	3067	1.242	0.2141	'?+	1	30959	4.73	2.241e-06	'-+++++-+++---?++++++-+?+	336881	-0.00281479	0.454514	1.136	0.256
rs1573815	3	52845172	a	g	0.1727	TMEM110_MUSTN1	intronic		28763	4.571	4.846e-06	'++-++++++++++++++++++-	0.9769	26642	3.982	6.839e-05	'++-++++++++++++++++++-	3853	0.271	0.7861	'-+	0.5083	32616	4.386	1.154e-05	'++-++++++++++++++++++--+	336881	-0.0127724	6.80168e-06	4.824	1.409e-06
VSTM Paragrah recall (N=19.662 in discovery sample)
rs4420638	19	45422946	g	a	0.1815	APOC1	3downstream		16216	-6.932	4.164e-12	'?----?-?-----	4.364e-05	16045	-6.596	4.214e-11	'-?----?-?----	3694	-5.138	2.779e-07	'-?-	0.3701	19910	-8.469	2.484e-17	'?----?-?------?-	336881	0.0122088	5.07697e-05	-2.135	0.03275
rs9528369	13	62216927	a	c	0.3194				18098	-5.999	1.99e-09	'?------??---+	0.6223	17926	-5.534	3.128e-08	'-?---+--??---	4293	-0.794	0.4269	'-+-	0.6554	22391	-5.741	9.421e-09	'?------??---+-+-	336881	-0.00159194	0.572669	-1.064	0.2875
rs9528370	13	62217819	a	g	0.3393				18098	-5.917	3.278e-09	'?------??---+	0.7093	17926	-5.457	4.843e-08	'-?---+--??---	4293	-0.428	0.6689	'-+-	0.6844	22391	-5.507	3.652e-08	'?------??---+-+-	336881	-0.00154714	0.583557	-1.079	0.2807
rs9528371	13	62220488	t	c	0.2792				18098	-5.793	6.919e-09	'?------??---+	0.6557	17926	-5.304	1.134e-07	'-?---+--??---	4293	-0.707	0.4798	'-+-	0.6638	22391	-5.517	3.441e-08	'?------??---+-+-	336881	-0.00171564	0.543377	-1.109	0.2675
rs9528358	13	62167497	a	g	0.3218				18098	-5.654	1.572e-08	'?------??---+	0.6318	17926	-5.113	3.171e-07	'+?---+--??---	4293	-0.845	0.3983	'-+-	0.6573	22391	-5.453	4.963e-08	'?------??---+-+-	336881	-0.00151674	0.590902	-1.026	0.3047
rs9528384	13	62302565	g	a	0.3736				19214	-5.645	1.647e-08	'?-------+---+	0.6082	19042	-5.388	7.132e-08	'+?-------+---	4293	-0.11	0.9124	'-+-	0.6683	23507	-5.151	2.591e-07	'?-------+---+-+-	336881	-0.000145037	0.95799	-0.746	0.4559
rs7319943	13	62306791	g	a	0.3445				19400	-5.64	1.697e-08	'----+--++---+	0.2373	19228	-5.248	1.539e-07	'-----+--++---	4293	-0.826	0.409	'-+-	0.6146	23693	-5.455	4.889e-08	'----+--++---+-+-	336881	-6.55997e-05	0.980997	-0.726	0.4678
rs9528377	13	62267657	a	c	0.3424				19420	-5.638	1.725e-08	'----+--++---+	0.2676	19248	-5.235	1.649e-07	'-----+--++---	4293	-0.835	0.4036	'-+-	0.6145	23713	-5.457	4.837e-08	'----+--++---+-+-	336881	-8.12051e-05	0.976481	-0.678	0.4978
rs11148561	13	62251269	g	a	0.3424				19420	-5.632	1.778e-08	'----+--++---+	0.2784	19248	-5.234	1.658e-07	'-----+--++---	4293	-0.828	0.4076	'-+-	0.5967	23713	-5.449	5.056e-08	'----+--++---+-+-	336881	-1.20725e-05	0.996504	-0.699	0.4848
rs7999738	13	62345896	c	t	0.3424				19420	-5.632	1.786e-08	'----+--++---+	0.2332	19248	-5.261	1.43e-07	'-----+--++---	4293	-0.811	0.4176	'-+-	0.6656	23713	-5.441	5.29e-08	'----+--++---+-+-	336881	-0.000237628	0.931438	-0.695	0.4872
rs11619219	13	62293043	g	a	0.3427				19214	-5.6	2.139e-08	'?---+--++---+	0.1966	19042	-5.19	2.1e-07	'-?---+--++---	4293	-0.824	0.4098	'-+-	0.6148	23507	-5.415	6.113e-08	'?---+--++---+-+-	336881	-7.50469e-05	0.978248	-0.784	0.4328
rs7317350	13	62279849	a	g	0.3444				19214	-5.597	2.176e-08	'?---+--++---+	0.2043	19042	-5.197	2.028e-07	'-?---+--++---	4293	-0.823	0.4103	'-+-	0.6148	23507	-5.412	6.218e-08	'?---+--++---+-+-	336881	5.471e-05	0.984143	-0.669	0.5034
rs947025	13	62274527	a	g	0.35				19214	-5.588	2.302e-08	'?---+--++---+	0.2037	19042	-5.187	2.138e-07	'-?---+--++---	4293	-0.87	0.3845	'-+-	0.4704	23507	-5.423	5.85e-08	'?---+--++---+-+-	336881	-3.34932e-05	0.990292	-0.701	0.4833
rs2323486	13	62249830	c	t	0.3395				19208	-5.586	2.324e-08	'?---+--++---+	0.2214	19036	-5.181	2.212e-07	'-?---+--++---	4293	-0.947	0.3438	'-+-	0.6309	23501	-5.455	4.908e-08	'?---+--++---+-+-	336881	-5.52229e-05	0.984008	-0.658	0.5103
rs7319561	13	62306597	c	a	0.3333				19214	-5.585	2.331e-08	'?---+--++---+	0.1804	19042	-5.187	2.136e-07	'-?---+--++---	4293	-0.825	0.4091	'-+-	0.6145	23507	-5.403	6.571e-08	'?---+--++---+-+-	336881	-6.61044e-05	0.980851	-0.726	0.4676
rs9539273	13	62308272	g	a	0.3483				19214	-5.584	2.349e-08	'?---+--++---+	0.179	19042	-5.186	2.147e-07	'-?---+--++---	4293	-0.837	0.4029	'-+-	0.6133	23507	-5.406	6.444e-08	'?---+--++---+-+-	336881	-6.57293e-05	0.98096	-0.727	0.4672
rs9528383	13	62299673	t	a	0.3371				19214	-5.584	2.356e-08	'?---+--++---+	0.1849	19042	-5.184	2.171e-07	'-?---+--++---	4293	-0.825	0.4095	'-+-	0.6147	23507	-5.401	6.645e-08	'?---+--++---+-+-	336881	-0.000143827	0.958338	-0.744	0.4568
rs9539274	13	62311811	t	c	0.3483				19214	-5.584	2.357e-08	'?---+--++---+	0.1788	19042	-5.186	2.151e-07	'-?---+--++---	4293	-0.847	0.3968	'-+-	0.612	23507	-5.41	6.298e-08	'?---+--++---+-+-	336881	-2.00463e-05	0.994193	-0.76	0.4475
rs6562198	13	62250484	t	c	0.3427				19214	-5.583	2.366e-08	'?---+--++---+	0.2199	19042	-5.178	2.247e-07	'-?---+--++---	4293	-0.939	0.348	'-+-	0.6266	23507	-5.448	5.08e-08	'?---+--++---+-+-	336881	-6.39489e-05	0.98148	-0.657	0.5109
rs1417467	13	62258491	a	c	0.2431				19214	-5.582	2.377e-08	'?---+--++---+	0.2095	19042	-5.176	2.273e-07	'-?---+--++---	4293	-0.85	0.3955	'-+-	0.6304	23507	-5.41	6.311e-08	'?---+--++---+-+-	336881	-2.79054e-05	0.991918	-0.661	0.5086
rs7987424	13	62250901	t	c	0.3193				19214	-5.581	2.387e-08	'?---+--++---+	0.2185	19042	-5.177	2.255e-07	'-?---+--++---	4293	-0.903	0.3663	'-+-	0.5881	23507	-5.432	5.571e-08	'?---+--++---+-+-	336881	-5.98296e-05	0.982673	-0.657	0.511
rs1417465	13	62305397	g	c	0.3598				19214	-5.581	2.389e-08	'?---+--++---+	0.1801	19042	-5.182	2.195e-07	'-?---+--++---	4293	-0.825	0.4094	'-+-	0.6147	23507	-5.398	6.723e-08	'?---+--++---+-+-	336881	-5.9725e-05	0.982699	-0.728	0.4667
rs9539276	13	62314449	a	g	0.3444				19214	-5.581	2.389e-08	'?---+--++---+	0.1775	19042	-5.185	2.157e-07	'-?---+--++---	4293	-0.852	0.3944	'-+-	0.6115	23507	-5.41	6.308e-08	'?---+--++---+-+-	336881	-2.46027e-05	0.992874	-0.758	0.4487
rs1340808	13	62251700	a	t	0.3444				19214	-5.579	2.421e-08	'?---+--++---+	0.2156	19042	-5.174	2.286e-07	'-?---+--++---	4293	-0.857	0.3912	'-+-	0.6327	23507	-5.41	6.297e-08	'?---+--++---+-+-	336881	-3.63895e-05	0.989461	-0.657	0.511
rs4886359	13	62253555	a	g	0.3427				19214	-5.578	2.431e-08	'?---+--++---+	0.2151	19042	-5.174	2.296e-07	'-?---+--++---	4293	-0.855	0.3927	'-+-	0.629	23507	-5.408	6.359e-08	'?---+--++---+-+-	336881	2.82305e-05	0.991824	-0.691	0.4898
rs9539278	13	62317087	a	g	0.3483				19214	-5.578	2.434e-08	'?---+--++---+	0.176	19042	-5.183	2.179e-07	'-?---+--++---	4293	-0.852	0.394	'-+-	0.6115	23507	-5.407	6.402e-08	'?---+--++---+-+-	336881	-1.94038e-05	0.994381	-0.753	0.4513
rs4886361	13	62253793	g	a	0.3427				19214	-5.578	2.436e-08	'?---+--++---+	0.2139	19042	-5.173	2.302e-07	'-?---+--++---	4293	-0.858	0.3911	'-+-	0.6306	23507	-5.409	6.328e-08	'?---+--++---+-+-	336881	-3.43323e-05	0.990057	-0.657	0.5109
rs4886360	13	62253705	a	g	0.3427				19214	-5.577	2.441e-08	'?---+--++---+	0.2145	19042	-5.173	2.304e-07	'-?---+--++---	4293	-0.857	0.3915	'-+-	0.6315	23507	-5.409	6.35e-08	'?---+--++---+-+-	336881	-3.55412e-05	0.989706	-0.658	0.5106
rs4884391	13	62258038	t	g	0.3295				19214	-5.576	2.461e-08	'?---+--++---+	0.2109	19042	-5.169	2.351e-07	'-?---+--++---	4293	-0.857	0.3914	'-+-	0.6297	23507	-5.407	6.392e-08	'?---+--++---+-+-	336881	-3.08664e-05	0.99106	-0.661	0.5085
rs9539238	13	62190919	t	c	0.3611				19214	-5.574	2.487e-08	'?-------+---+	0.8272	19042	-5.146	2.664e-07	'-?-------+---	4293	-0.054	0.9569	'-+-	0.7005	23507	-5.063	4.134e-07	'?-------+---+-+-	336881	-0.00154237	0.584657	-1.075	0.2825
rs1417468	13	62249491	t	a	0.3523				19214	-5.554	2.788e-08	'?---+--++---+	0.2061	19042	-5.128	2.932e-07	'-?---+--++---	4293	-0.96	0.3373	'-+-	0.6463	23507	-5.432	5.586e-08	'?---+--++---+-+-	336881	-6.18927e-05	0.982076	-0.656	0.5121
rs9652169	13	62190374	a	g	0.3232				19420	-5.548	2.882e-08	'--------+---+	0.8759	19248	-5.145	2.677e-07	'+--------+---	4293	-0.015	0.9877	'-+-	0.671	23713	-5.028	4.964e-07	'--------+---+-+-	336881	-0.0015319	0.587206	-1.074	0.2826
rs9539264	13	62278127	a	g	0.3506				19214	-5.546	2.926e-08	'?---+--++---+	0.1809	19042	-5.133	2.851e-07	'-?---+--++---	4293	-1.07	0.2844	'-+-	0.5821	23507	-5.471	4.466e-08	'?---+--++---+-+-	336881	3.10617e-05	0.990996	-0.685	0.4932
rs9539246	13	62208333	g	c	0.3201				19404	-5.503	3.724e-08	'-------++---+	0.5312	19232	-5.056	4.271e-07	'-----+--++---	4293	-0.723	0.4695	'-+-	0.6631	23697	-5.288	1.237e-07	'-------++---+-+-	336881	-0.00157573	0.576596	-1.061	0.2888
rs7324265	13	62226344	c	t	0.3212				19420	-5.502	3.759e-08	'-------++---+	0.5465	19248	-5.077	3.827e-07	'-----+--++---	4293	-0.697	0.4855	'-+-	0.6642	23713	-5.276	1.322e-07	'-------++---+-+-	336881	-0.00174005	0.537608	-1.136	0.2559
rs1538918	13	62297734	a	c	0.2922				19214	-5.472	4.453e-08	'?---+--++---+	0.2174	19042	-5.051	4.387e-07	'-?---+--++---	4293	-0.71	0.4777	'-+-	0.6277	23507	-5.25	1.517e-07	'?---+--++---+-+-	336881	-0.00015028	0.956471	-0.716	0.4741
rs2875068	13	62218224	g	a	0.325				19214	-5.469	4.538e-08	'?------++---+	0.446	19042	-5.02	5.17e-07	'-?---+--++---	4293	-0.709	0.4785	'-+-	0.6637	23507	-5.247	1.546e-07	'?------++---+-+-	336881	-0.00159183	0.572681	-1.052	0.2927
rs9528373	13	62223209	t	c	0.3315				19214	-5.46	4.765e-08	'?------++---+	0.4568	19042	-5.027	4.992e-07	'-?---+--++---	4293	-0.713	0.4761	'-+-	0.6697	23507	-5.241	1.599e-07	'?------++---+-+-	336881	-0.0017456	0.536341	-1.123	0.2615
rs4886357	13	62234016	c	g	0.3333				19214	-5.449	5.057e-08	'?------++---+	0.4654	19042	-5.02	5.157e-07	'-?---+--++---	4293	-0.696	0.4864	'-+-	0.6622	23507	-5.224	1.75e-07	'?------++---+-+-	336881	-0.00116585	0.680919	-1.061	0.2886
rs6857	19	50084094	t	c	0.1611	PVRL2	3utr		16216	-5.437	5.414e-08	'?---+?-?-+---	2.338e-08	16045	-4.998	5.802e-07	'-?----?-?-+--	3694	-4.557	5.2e-06	'-?+	0.263	19910	-6.87	6.438e-12	'?---+?-?-+----?+	336881	0.00976977	0.00190724	-0.174	0.8619
rs4884384	13	62178016	a	g	0.3212				19420	-5.424	5.821e-08	'-------++---+	0.5131	19248	-4.931	8.162e-07	'+----+--++---	4293	-0.716	0.474	'-+-	0.6743	23713	-5.213	1.854e-07	'-------++---+-+-	336881	-0.00153541	0.586361	-1.018	0.3086
rs4886346	13	62177890	g	a	0.3333				19214	-5.405	6.488e-08	'?------++---+	0.4192	19042	-4.915	8.894e-07	'+?---+--++---	4293	-0.715	0.4747	'-+-	0.6725	23507	-5.192	2.081e-07	'?------++---+-+-	336881	-0.00151316	0.591838	-0.997	0.3188
rs9528363	13	62174925	t	g	0.3333				19214	-5.345	9.034e-08	'?------++---+	0.4359	19042	-4.822	1.42e-06	'+?---+--++---	4293	-0.71	0.4775	'-+-	0.6724	23507	-5.136	2.806e-07	'?------++---+-+-	336881	-0.00152344	0.589283	-1.013	0.3109
rs5006270	13	62179649	a	g	0.3212				19420	-5.334	9.588e-08	'-------++---+	0.4338	19248	-4.873	1.098e-06	'+----+--++---	4293	-0.733	0.4637	'-+-	0.6689	23713	-5.139	2.759e-07	'-------++---+-+-	336881	-0.00153673	0.58602	-1.024	0.306
rs9528359	13	62168586	t	c	0.3352				19214	-5.331	9.783e-08	'?------++---+	0.4389	19042	-4.805	1.55e-06	'+?---+--++---	4293	-0.844	0.3989	'-+-	0.6575	23507	-5.18	2.219e-07	'?------++---+-+-	336881	-0.00152199	0.589661	-1.05	0.2939
rs6562204	13	62306348	g	t	0.3659				19214	-5.317	1.053e-07	'?------++---+	0.3318	19042	-4.964	6.911e-07	'+?------++---	4293	-1.057	0.2903	'-+-	0.5543	23507	-5.259	1.447e-07	'?------++---+-+-	336881	-0.00118853	0.652312	-0.732	0.464
rs7985087	13	62326390	a	g	0.3605				19214	-5.305	1.127e-07	'?------++---+	0.3684	19042	-4.971	6.661e-07	'+?------++---	4293	-1.031	0.3023	'-+-	0.5904	23507	-5.237	1.633e-07	'?------++---+-+-	336881	-0.00130783	0.620838	-0.668	0.5044
rs6562206	13	62332370	a	g	0.3902				19420	-5.284	1.267e-07	'-------++---+	0.4147	19248	-4.939	7.852e-07	'+-------++---	4293	-1.063	0.2877	'-+-	0.5948	23713	-5.234	1.661e-07	'-------++---+-+-	336881	-0.00130359	0.621999	-0.668	0.5043
rs2050862	13	62327094	g	a	0.3736				19214	-5.281	1.282e-07	'?------++---+	0.3351	19042	-4.932	8.131e-07	'+?------++---	4293	-1.065	0.287	'-+-	0.5905	23507	-5.23	1.697e-07	'?------++---+-+-	336881	-0.00130451	0.621726	-0.667	0.5048
rs2211253	13	62326561	a	g	0.3663				19214	-5.281	1.284e-07	'?------++---+	0.3349	19042	-4.932	8.155e-07	'+?------++---	4293	-1.065	0.287	'-+-	0.5901	23507	-5.23	1.699e-07	'?------++---+-+-	336881	-0.00130571	0.621403	-0.668	0.5039
rs1361497	13	62326263	t	a	0.3562				19214	-5.279	1.297e-07	'?------++---+	0.3337	19042	-4.931	8.179e-07	'+?------++---	4293	-1.065	0.2869	'-+-	0.5896	23507	-5.228	1.713e-07	'?------++---+-+-	336881	-0.00127892	0.628547	-0.688	0.4912
rs9539291	13	62332871	g	a	0.3848				19414	-5.278	1.305e-07	'-------++---+	0.4179	19242	-4.933	8.11e-07	'+-------++---	4293	-1.063	0.2878	'-+-	0.5952	23707	-5.229	1.707e-07	'-------++---+-+-	336881	-0.0013029	0.622186	-0.666	0.5056
rs8001440	13	62322341	g	a	0.3722				19214	-5.264	1.406e-07	'?------++---+	0.3351	19042	-4.92	8.664e-07	'+?------++---	4293	-1.074	0.2827	'-+-	0.5836	23507	-5.219	1.803e-07	'?------++---+-+-	336881	-0.00125059	0.635914	-0.676	0.4989
rs9539277	13	62316640	g	t	0.3663				19214	-5.26	1.443e-07	'?------++---+	0.3376	19042	-4.892	1e-06	'+?------++---	4293	-1.084	0.2784	'-+-	0.5559	23507	-5.218	1.805e-07	'?------++---+-+-	336881	-0.00121251	0.645905	-0.729	0.4658
rs1934849	13	62277021	t	c	0.4506				19416	-5.237	1.631e-07	'--------+---+	0.9361	19244	-4.932	8.148e-07	'---------++--	4293	0.094	0.9248	'-++	0.9556	23709	-4.699	2.612e-06	'--------+---+-++	336881	-0.001157	0.644312	-2.125	0.03357
rs2075650	19	45395619	g	a	0.1606	TOMM40	intronic		16422	-5.227	1.722e-07	'----+?-?-----	8.471e-08	16251	-4.74	2.133e-06	'------?-?-+--	3694	-4.237	2.266e-05	'-?+	0.07293	20116	-6.538	6.216e-11	'----+?-?------?+	336881	0.00906294	0.00685507	0.862	0.3886
rs9645948	13	62269878	c	t	0.4333				19214	-5.202	1.972e-07	'?-------+---+	0.9129	19042	-4.894	9.873e-07	'-?-------++--	4293	0.078	0.9378	'-++	0.9533	23507	-4.67	3.016e-06	'?-------+---+-++	336881	-0.00143398	0.567406	-2.141	0.03225
rs4838084	9	126715275	a	g	0.1848				19420	-5.103	3.341e-07	'-------------	0.6284	19248	-4.479	7.5e-06	'-------------	4293	0.584	0.5592	'++-	0.58	23713	-4.37	1.244e-05	'-------------++-	336881	0.00038804	0.89473	-0.028	0.9775
rs1340799	13	62349009	t	a	0.4326				19214	-5.063	4.118e-07	'?-------+---+	0.9192	19042	-4.807	1.53e-06	'-?-------++--	4293	0.132	0.8946	'-++	0.8741	23507	-4.521	6.15e-06	'?-------+---+-++	336881	-0.00207751	0.40902	-2.145	0.03194
rs4884395	13	62265577	g	a	0.3833				19214	-5.036	4.766e-07	'?------++---+	0.5182	19042	-4.666	3.075e-06	'-?------++---	4293	-1.374	0.1696	'-+-	0.6434	23507	-5.14	2.755e-07	'?------++---+-+-	336881	-1.03929e-06	0.999682	-0.896	0.3701
rs4113265	13	62339599	g	a	0.4702				19214	-5.025	5.026e-07	'?-------+---+	0.8099	19042	-4.766	1.883e-06	'+?-------++--	4293	-0.117	0.9072	'-+-	0.9961	23507	-4.593	4.366e-06	'?-------+---+-+-	336881	-0.00259917	0.290309	-2.065	0.03895
rs7995118	13	62340458	t	c	0.4824				19214	-5.024	5.049e-07	'?-------+---+	0.8107	19042	-4.765	1.884e-06	'+?-------++--	4293	-0.116	0.9079	'-+-	0.9962	23507	-4.592	4.391e-06	'?-------+---+-+-	336881	-0.00260029	0.290112	-2.061	0.03929
rs9539283	13	62320318	t	a	0.4691				19418	-5.019	5.188e-07	'--------+---+	0.8478	19246	-4.741	2.131e-06	'+--------++--	4293	-0.166	0.8682	'-+-	0.9905	23711	-4.613	3.974e-06	'--------+---+-+-	336881	-0.00247906	0.312517	-2.134	0.03284
rs1578364	13	62285325	g	a	0.4848				19420	-5.018	5.23e-07	'--------+---+	0.8683	19248	-4.733	2.217e-06	'+--------++--	4293	-0.153	0.8786	'---	0.9697	23713	-4.606	4.109e-06	'--------+---+---	336881	-0.00233084	0.341487	-2.152	0.03143
rs4886371	13	62336189	g	a	0.4607				19214	-5.015	5.297e-07	'?-------+---+	0.8023	19042	-4.766	1.878e-06	'+?-------++--	4293	-0.121	0.9036	'-+-	0.9956	23507	-4.586	4.519e-06	'?-------+---+-+-	336881	-0.00259295	0.291361	-2.045	0.04081
rs4886369	13	62316192	c	t	0.4663				19214	-5.013	5.372e-07	'?-------+---+	0.7884	19042	-4.729	2.261e-06	'+?-------++--	4293	-0.19	0.8491	'---	0.975	23507	-4.613	3.968e-06	'?-------+---+---	336881	-0.00236714	0.334404	-2.161	0.03073
rs9539298	13	62342659	a	t	0.4557				18098	-5.01	5.447e-07	'?------??---+	0.7077	17926	-4.719	2.366e-06	'+?------??+--	4293	-0.113	0.91	'-+-	0.9963	22391	-4.554	5.274e-06	'?------??---+-+-	336881	-0.00261874	0.28671	-2.037	0.0416
rs4886374	13	62345207	a	t	0.4848				19416	-5.007	5.527e-07	'--------+---+	0.8609	19244	-4.757	1.963e-06	'+--------++--	4293	-0.114	0.9091	'-+-	0.9961	23709	-4.58	4.656e-06	'--------+---+-+-	336881	-0.00265184	0.2807	-2.031	0.04221
rs9539275	13	62311936	t	c	0.4848				19419	-5.005	5.591e-07	'--------+---+	0.8415	19247	-4.718	2.386e-06	'+--------++--	4293	-0.157	0.8749	'---	0.9728	23712	-4.596	4.303e-06	'--------+---+---	336881	-0.00239808	0.327966	-2.183	0.02904
rs9539271	13	62303096	c	g	0.4535				19214	-4.995	5.871e-07	'?-------+---+	0.775	19042	-4.709	2.484e-06	'+?-------++--	4293	-0.139	0.8893	'---	0.9717	23507	-4.576	4.745e-06	'?-------+---+---	336881	-0.00238498	0.330544	-2.18	0.02928
rs4886373	13	62345034	a	g	0.4848				19419	-4.994	5.909e-07	'--------+---+	0.8478	19247	-4.751	2.027e-06	'+--------++--	4293	-0.105	0.9164	'-+-	0.9951	23712	-4.564	5.014e-06	'--------+---+-+-	336881	-0.00264677	0.281616	-2.026	0.04278
rs4886367	13	62298238	c	t	0.4787				19420	-4.992	5.961e-07	'--------+---+	0.834	19248	-4.707	2.516e-06	'+--------++--	4293	-0.172	0.8637	'---	0.9294	23713	-4.591	4.41e-06	'--------+---+---	336881	-0.00241214	0.325053	-2.153	0.03129
rs7988690	13	62347695	c	g	0.4607				19214	-4.969	6.723e-07	'?-------+---+	0.8355	19042	-4.72	2.357e-06	'+?-------++--	4293	-0.12	0.9045	'-+-	0.9966	23507	-4.544	5.523e-06	'?-------+---+-+-	336881	-0.00266426	0.278514	-2.023	0.04311
rs2153568	13	62341136	c	g	0.4655				19214	-4.968	6.755e-07	'?-----------+	0.8506	19042	-4.586	4.51e-06	'+?-------++--	4293	-0.251	0.8018	'-+-	0.9915	23507	-4.599	4.244e-06	'?-----------+-+-	336881	-0.00261083	0.288187	-2.057	0.03972
rs4884396	13	62296945	c	g	0.4667				19214	-4.94	7.825e-07	'?-------+---+	0.7641	19042	-4.684	2.809e-06	'+?-------++--	4293	-0.15	0.881	'---	0.9706	23507	-4.53	5.902e-06	'?-------+---+---	336881	-0.00239514	0.328341	-2.169	0.03006
rs4430638	13	62616399	t	c	0.2438				19420	-4.898	9.666e-07	'----+--++----	0.6791	19248	-4.713	2.435e-06	'-----+--++---	4293	-0.532	0.5946	'-+-	0.7172	23713	-4.659	3.174e-06	'----+--++-----+-	336881	0.00156709	0.607135	-0.509	0.611
rs157582	19	45396219	t	c	0.2515	TOMM40	intronic		16422	-4.832	1.35e-06	'-----?-?++--+	1.209e-05	16251	-4.673	2.966e-06	'------?-?++--	3694	-4.914	8.913e-07	'-?-	0.6306	20116	-6.472	9.675e-11	'-----?-?++--+-?-	336881	0.00952703	0.000955991	-0.521	0.6023
rs4886372	13	62343411	a	g	0.4722				19214	-4.832	1.355e-06	'?-------+---+	0.8142	19042	-4.574	4.79e-06	'+?-------++--	4293	-0.415	0.6784	'--+	0.9764	23507	-4.545	5.486e-06	'?-------+---+--+	336881	-0.00163424	0.503787	-2.25	0.02443
rs1954166	13	62331512	c	a	0.4719				19214	-4.828	1.38e-06	'?-------+---+	0.8078	19042	-4.567	4.957e-06	'+?-------++--	4293	-0.429	0.6682	'--+	0.9856	23507	-4.548	5.417e-06	'?-------+---+--+	336881	-0.00160002	0.512622	-2.255	0.02413
rs9539286	13	62325173	t	c	0.4535				19214	-4.828	1.382e-06	'?-------+---+	0.8079	19042	-4.561	5.093e-06	'+?-------++--	4293	-0.437	0.6618	'---	0.9878	23507	-4.551	5.328e-06	'?-------+---+---	336881	-0.00159729	0.513256	-2.269	0.02325
rs7983264	13	62267879	g	a	0.4651				19214	-4.827	1.385e-06	'?-------+---+	0.8434	19042	-4.543	5.536e-06	'-?-------++--	4293	-0.466	0.6409	'---	0.9924	23507	-4.564	5.029e-06	'?-------+---+---	336881	-0.00126142	0.604873	-2.327	0.01995
rs7338856	13	62291704	c	t	0.4773				19214	-4.82	1.435e-06	'?-------+---+	0.8175	19042	-4.535	5.75e-06	'-?-------++--	4293	-0.448	0.6542	'---	0.9925	23507	-4.549	5.384e-06	'?-------+---+---	336881	-0.00141952	0.560096
rs1340806	13	62292213	a	g	0.4659				19214	-4.818	1.454e-06	'?-------+---+	0.8143	19042	-4.532	5.839e-06	'-?-------++--	4293	-0.448	0.6545	'---	0.9925	23507	-4.547	5.449e-06	'?-------+---+---	336881	-0.00142474	0.558606	-2.379	0.01737
rs955677	13	62288017	c	t	0.5				19420	4.817	1.458e-06	'++++++++-+++-	0.8693	19248	4.531	5.865e-06	'+++++++++--++	4293	0.449	0.6537	'+++	0.9925	23713	4.55	5.364e-06	'++++++++-+++-+++	336881	0.00142649	0.558109	2.367	0.01793
rs1340801	13	62318015	c	a	0.4828				19214	-4.813	1.487e-06	'?-------+---+	0.7866	19042	-4.531	5.864e-06	'+?-------++--	4293	-0.489	0.625	'---	0.9904	23507	-4.56	5.108e-06	'?-------+---+---	336881	-0.00148534	0.542567	-2.339	0.01933
rs4886370	13	62316286	a	g	0.4775				19214	-4.81	1.508e-06	'?-------+---+	0.7839	19042	-4.529	5.937e-06	'+?-------++--	4293	-0.489	0.6251	'---	0.9904	23507	-4.558	5.172e-06	'?-------+---+---	336881	-0.00150223	0.537766	-2.359	0.01832
rs7998919	13	62345963	a	g	0.4722				19213	-4.807	1.533e-06	'?-------+---+	0.823	19041	-4.554	5.253e-06	'+?-------++--	4293	-0.411	0.6808	'--+	0.9738	23506	-4.522	6.136e-06	'?-------+---+--+	336881	-0.00168171	0.491496	-2.24	0.0251
rs7489685	13	62616590	a	c	0.1481				19214	-4.805	1.548e-06	'?---+--++----	0.635	19042	-4.614	3.941e-06	'-?---+--++---	4293	-0.535	0.5928	'-+-	0.7166	23507	-4.573	4.816e-06	'?---+--++-----+-	336881	0.00158113	0.60395	-0.51	0.6104
rs9528386	13	62313499	c	a	0.497				19420	-4.802	1.571e-06	'--------+---+	0.8379	19248	-4.517	6.266e-06	'+--------++--	4293	-0.49	0.6239	'---	0.9909	23713	-4.554	5.258e-06	'--------+---+---	336881	-0.00149399	0.539921	-2.368	0.01787
rs9598338	13	62254316	g	c	0.4716				19214	-4.802	1.571e-06	'?-------+----	0.8576	19042	-4.513	6.38e-06	'-?-------++--	4293	-0.513	0.6078	'---	0.9946	23507	-4.561	5.097e-06	'?-------+-------	336881	-0.00125951	0.605418	-2.323	0.0202
rs2875069	13	62273438	t	c	0.4719				19214	-4.802	1.572e-06	'?-------++--+	0.8173	19042	-4.524	6.082e-06	'-?-------++--	4293	-0.457	0.6473	'---	0.9922	23507	-4.537	5.711e-06	'?-------++--+---	336881	-0.00133942	0.582514	-2.334	0.01961
rs4884393	13	62258200	g	a	0.497				19420	-4.798	1.606e-06	'--------+---+	0.8901	19248	-4.507	6.581e-06	'---------++--	4293	-0.481	0.6304	'---	0.9953	23713	-4.546	5.457e-06	'--------+---+---	336881	-0.00133253	0.584728	-2.314	0.02066
rs4884392	13	62258153	c	t	0.497				19420	-4.793	1.641e-06	'--------+---+	0.8898	19248	-4.504	6.681e-06	'---------++--	4293	-0.518	0.6043	'---	0.9942	23713	-4.558	5.158e-06	'--------+---+---	336881	-0.0013316	0.584981	-2.316	0.02057
rs1417470	13	62248573	t	c	0.497				19420	-4.718	2.38e-06	'--------+----	0.91					4293	-0.555	0.579	'---	0.9983	23713	-4.506	6.613e-06	'--------+-------	336881	-0.00124079	0.610818	-2.317	0.0205
rs10886271	10	120326513	c	a	0.1576				19420	-4.695	2.66e-06	'+-------++---	0.7956	19248	-4.606	4.107e-06	'-+------+++--	4293	-0.219	0.8266	'-+-	0.919	23713	-4.342	1.409e-05	'+-------++----+-	336881	0.00233497	0.451088	0.163	0.8708
rs9539263	13	62277972	a	g	0.4489				19214	-4.686	2.791e-06	'?-----------+	0.8103					4293	-0.418	0.6763	'---	0.9934	23507	-4.415	1.012e-05	'?-----------+---	336881	-0.00135116	0.579135	-2.338	0.01939
rs12335840	9	126713411	t	c	0.1636				19420	-4.667	3.056e-06	'------+------	0.6747					4293	0.716	0.4743	'++-	0.4185	23713	-3.919	8.89e-05	'------+------++-	336881	5.8698e-05	0.984845	-0.86	0.3897
rs12646271	4	118752635	c	g	0.2988				19416	-4.642	3.459e-06	'-+-+---------	0.2955	19244	-4.792	1.654e-06	'--+-+---+----	4293	0.235	0.8139	'-++	0.4014	23709	-4.1	4.129e-05	'-+-+----------++	336881	0.0081997	0.00183096	-1.258	0.2083
rs6819399	4	118736834	t	g	0.1889				19214	-4.64	3.479e-06	'?+-+---------	0.2062	19042	-4.822	1.424e-06	'-?+-+---+----	4293	0.326	0.7443	'-+-	0.4012	23507	-4.056	4.995e-05	'?+-+----------+-	336881	0.00781333	0.00433333	-1.084	0.2784
rs4429786	4	118752073	c	t	0.2111				19214	-4.639	3.495e-06	'?+-+---------	0.231	19042	-4.799	1.595e-06	'-?+-+---+----	4293	0.205	0.8373	'-++	0.4359	23507	-4.107	4.015e-05	'?+-+----------++	336881	0.00827885	0.00166311	-1.179	0.2384
rs1903180	4	118743511	c	a	0.3018				19182	-4.625	3.752e-06	'?+-+---------	0.206	19010	-4.8	1.586e-06	'-?+-+---+----	4293	0.214	0.8303	'-++	0.5447	23475	-4.089	4.336e-05	'?+-+----------++	336881	0.00870038	0.000922972	-1.172	0.2414
rs12974194	19	54914134	t	c	0.2909				17914	-4.624	3.773e-06	'---+---?+---?	0.6823	17742	-4.584	4.558e-06	'?---+---?+---	4293	0.036	0.9715	'-+-	0.5828	22207	-4.137	3.52e-05	'---+---?+---?-+-	336881	3.30262e-05	0.99015	-0.317	0.7511
rs11198482	10	120322270	t	c	0.0824				19214	-4.621	3.821e-06	'?-------++---	0.7708	19042	-4.582	4.606e-06	'-?------+++--	4293	-0.203	0.8391	'-+-	0.9121	23507	-4.264	2.004e-05	'?-------++----+-	336881	0.00238833	0.440706	0.183	0.8546
rs11562857	4	118733865	a	g	0.2079				19214	-4.615	3.923e-06	'?+-+---------	0.1927	19042	-4.784	1.719e-06	'-?+-+---+----	4293	0.241	0.8095	'-++	0.4765	23507	-4.07	4.707e-05	'?+-+----------++	336881	0.00860114	0.00105183	-1.089	0.2763
VSTM: Word list recall (N=25.316 in discovery sample)
rs9348093	6	166593891	c	t	0.0823				25454	4.664	3.098e-06	'-++++++-+++-++		25316	4.479	7.506e-06	'-++++++-++++-+	4470	0.07	0.9438	'-+	0.5507					336881	0.00202692	0.633341	1.073	0.2834
rs10497006	2	147573241	c	g	0.0966				24712	-4.651	3.311e-06	'?+---------+--		24574	-4.8	1.584e-06	'?+----------+-										336881	0.00332744	0.463901
Verbal learning: oral presentation
rs11696196	20	44007940	t	c	0.4182	PCIF1	intronic		11705	4.727	2.283e-06	'+-+++++?+++	0.6686	11699	4.505	6.625e-06	'++-+++-++?+										336881	-0.0059184	0.0130212	3.681	0.0002327
rs1979570	4	188108024	a	g	0.3				12593	4.694	2.673e-06	'++++-++++++	0.8189														336881	0.0035066	0.189206	-1.45	0.1469
rs13040315	20	44019200	g	a	0.4212	ZNF335	intronic		11705	4.643	3.432e-06	'+-+++++?+++	0.7805	11699	4.427	9.549e-06	'++-+++-++?+										336881	-0.00615909	0.00969358	3.731	0.0001905
rs1484419	11	15702216	g	a	0.2191				12388	4.633	3.606e-06	'?-+++++++-+	0.1543	12382	4.443	8.886e-06	'-?-++++++++										336881	-0.00032366	0.919912	-1.16	0.2462
rs8011558	14	68333094	t	c	0.2439	ZFP36L1	5upstream		12591	-4.605	4.13e-06	'----+-++---	0.1535														336881	-0.00135292	0.625041	-0.458	0.6468
Verbal learning: visual presentation
rs4420638	19	45422946	g	a	0.1815	APOC1	3downstream		15096	-5.928	3.062e-09	'--?-------+	0.02665	12982	-5.636	1.741e-08	'--?-------+										336881	0.0122088	5.07697e-05	-2.135	0.03275
rs6857	19	45392254	t	c	0.1611	PVRL2	3utr		16191	-5.192	2.085e-07	'--+-------+	2.93e-05	13334	-4.822	1.42e-06	'?-+-------+										336881	0.00976977	0.00190724	-0.174	0.8619
rs2075650	19	45395619	g	a	0.1606	TOMM40	intronic		16188	-4.876	1.082e-06	'--+-------+	0.0001735	13331	-4.502	6.742e-06	'?-+-------+										336881	0.00906294	0.00685507	0.862	0.3886
rs2015971	3	52521860	t	c	0.3824	STAB1	intronic		16191	4.841	1.291e-06	'+++++++++++	0.8035	14076	3.905	9.421e-05	'+++++++++++										336881	-0.00684237	0.00427015	5.801	6.577e-09
rs4687625	3	52538758	t	c	0.3765	NT5DC2	intronic		16191	4.754	1.999e-06	'+++++++++++	0.818	14076	3.826	0.0001303	'+++++++++++										336881	-0.00718167	0.00264281	5.822	5.819e-09
rs2276815	3	52828787	g	c	0.2849	ITIH4	intronic		16191	4.738	2.155e-06	'+++++++++++	0.8167	14076	3.77	0.0001632	'+++++-+++++										336881	-0.0107354	7.35959e-05	4.242	2.213e-05
rs2856316	12	11837265	a	g	0.0056	ETV6	intronic		4398	-4.712	2.452e-06	'????-?--???	0.7751	4398	-4.565	4.992e-06	'????-?--???										336881	0.0146959	0.201516	0.125	0.9007
rs2536058	7	150953199	t	c	0.1222	PRKAG2	intronic		13467	4.688	2.755e-06	'?++++++++++	0.9073	14076	4.642	3.445e-06	'+++++++++++										336881	0.000962253	0.801615	-0.397	0.6916
rs205542	12	11844353	a	g	0.003	ETV6	intronic		4398	-4.67	3.016e-06	'????-?--???	0.8207	4398	-4.523	6.095e-06	'????-?--???										336881	0.0143223	0.213625	0.15	0.8805
rs10491985	12	11810134	g	a	0.003	ETV6	intronic		4398	-4.67	3.019e-06	'????-?--???	0.6363	4398	-4.566	4.978e-06	'????-?--???										336881	0.010603	0.341364	0.368	0.7127
rs4687657	3	52827578	t	g	0.2303	ITIH4	coding	nonsyn	16187	4.669	3.028e-06	'+++++++++++	0.795	14072	3.697	0.0002184	'+-+++-+++++										336881	-0.0108058	6.57274e-05	4.203	2.639e-05
rs956753	12	11810558	c	t	0.0031	ETV6	intronic		4398	-4.662	3.135e-06	'????-?--???	0.6273	4398	-4.558	5.153e-06	'????-?--???										336881	0.009375	0.396539	0.284	0.7765
rs10770273	12	17885614	c	t	0.4494				16191	4.629	3.669e-06	'++-++++-+++	0.03834	14076	4.07	4.702e-05	'++-++++-+++										336881	-1.47664e-05	0.995157	-0.583	0.5597

## Sheet: STable2MAGMA Gene-based results
Supplementary table S2: Results of gene-based association analyses with MAGMA (Bonferroni corrected to 2.777x10-6).
Pheno-type	GENE	CHR	START	STOP	NSNPS	NPARAM	N	ZSTAT	P	SYMBOL
Verbal short-term memory
	ENSG00000130208	19	45407504	45432606	9	5	28098	5.2542	7.43e-08	APOC1
Verbal learning
	ENSG00000183166	7	71234476	71922136	555	48	26909	5.4636	2.33e-08	CALN1
	ENSG00000130204	19	45383826	45416946	14	5	22245	5.2523	7.51e-08	TOMM40
	ENSG00000168273	3	52558029	52623253	31	3	26934	5.2114	9.37e-08	SMIM4
	ENSG00000010327	3	52519354	52568511	25	5	26998	5.1489	1.31e-07	STAB1
	ENSG00000163939	3	52569368	52729933	72	4	26356	5.0213	2.57e-07	PBRM1
	ENSG00000114904	3	52734800	52814965	25	2	26131	4.9455	3.8e-07	NEK4
	ENSG00000168268	3	52548386	52579070	12	2	26443	4.9422	3.86e-07	NT5DC2
	ENSG00000130208	19	45407504	45432606	7	4	20444	4.8931	4.96e-07	APOC1
	ENSG00000055955	3	52836991	52875495	30	4	27905	4.8161	7.32e-07	ITIH4
	ENSG00000163938	3	52705172	52738508	14	1	26774	4.7027	1.28e-06	GNL3
	ENSG00000113492	5	34988206	35058198	99	14	27160	4.7013	1.29e-06	AGXT2
	ENSG00000055957	3	52801603	52836078	33	2	27891	4.67	1.51e-06	ITIH1
	ENSG00000272573	3	52857130	52879235	20	3	28613	4.6561	1.61e-06	MUSTN1
	ENSG00000016864	3	52718505	52750048	15	1	27317	4.6531	1.64e-06	GLT8D1
	ENSG00000162267	3	52818784	52853025	33	3	26943	4.6256	1.87e-06	ITIH3
VSTM: Paragraph recall
	ENSG00000130208	19	45407504	45432606	9	5	12774	4.9813	3.16e-07	APOC1
	ENSG00000130204	19	45383826	45416946	13	5	15155	4.9522	3.67e-07	TOMM40

## Sheet: STable3MAGMA gene-set results
Supplementary table S3: Gene-set association analyses with MAGMA (As no gene-set was significant after correctin for multiple testing (p<4.69x10-6), we present 10 most significant gene-sets in those analyses with significantly associated genes).
Pheno-type		NGENES	BETA	BETA_STD	SE	P	GENE SET FULL_NAME
Verbal short-term memory
		25	0.714	0.026	0.166	8.96e-06	Curated_gene_sets:kegg_glycosphingolipid_biosynthesis_lacto_and_neolacto_series
		9	0.895	0.0196	0.238	8.49e-05	GO_cc:go_saga_complex
		14	0.944	0.0258	0.252	9.11e-05	GO_bp:go_negative_regulation_of_lipase_activity
		10	0.929	0.0214	0.25	0.000101	GO_bp:go_regulation_of_phospholipase_a2_activity
		12	0.878	0.0222	0.24	0.000126	GO_bp:go_diacylglycerol_metabolic_process
		98	0.379	0.0273	0.104	0.000136	Curated_gene_sets:roversi_glioma_copy_number_up
		11	0.869	0.021	0.251	0.000264	Curated_gene_sets:zhou_pancreatic_beta_cell
		15	0.756	0.0214	0.219	0.000279	GO_mf:go_beta_1_3_galactosyltransferase_activity
		20	0.603	0.0197	0.176	0.00031	GO_cc:go_phosphatidylinositol_3_kinase_complex
		77	0.268	0.0171	0.0802	0.000416	GO_cc:go_ciliary_membrane
Verbal learning
		12	1.12	0.0288	0.28	3.48e-05	GO_bp:go_activation_of_transmembrane_receptor_protein_tyrosine_kinase_activity
		21	0.685	0.0234	0.183	9.26e-05	GO_bp:go_hypothalamus_development
		19	0.625	0.0203	0.176	0.0002	GO_bp:go_cellular_biogenic_amine_catabolic_process
		19	0.625	0.0203	0.176	0.0002	GO_bp:go_amine_catabolic_process
		865	0.106	0.0226	0.0303	0.000239	GO_bp:go_embryo_development
		14	0.873	0.0243	0.251	0.000249	GO_bp:go_azole_transport
		45	0.476	0.0238	0.138	0.000275	Curated_gene_sets:siligan_bound_by_ews_flt1_fusion
		10	0.947	0.0223	0.277	0.000322	Curated_gene_sets:biocarta_lym_pathway
		60	0.388	0.0224	0.114	0.00034	GO_bp:go_positive_regulation_of_stem_cell_proliferation
		463	0.132	0.0208	0.0392	0.000401	GO_bp:go_endocytosis
VSTM: Paragraph recall
		143	0.283	0.0247	0.0688	1.91e-05	GO_mf:go_potassium_ion_transmembrane_transporter_activity
		303	0.185	0.0233	0.0483	6.46e-05	Curated_gene_sets:jaatinen_hematopoietic_stem_cell_up
		154	0.245	0.0221	0.0661	0.000104	GO_bp:go_potassium_ion_transport
		610	0.121	0.0215	0.0329	0.000116	GO_mf:go_cation_transmembrane_transporter_activity
		11	0.84	0.0203	0.229	0.000126	GO_mf:go_protein_channel_activity
		28	0.53	0.0205	0.149	0.000196	GO_bp:go_potassium_ion_import
		50	0.36	0.0186	0.108	0.000408	Curated_gene_sets:reactome_mitochondrial_protein_import
		24	0.636	0.0228	0.19	0.000412	GO_bp:go_positive_regulation_of_smoothened_signaling_pathway
		973	0.0892	0.0198	0.0267	0.000421	GO_mf:go_transmembrane_transporter_activity
		428	0.128	0.0191	0.0389	0.000516	GO_bp:go_monovalent_inorganic_cation_transport

## Sheet: STable4MAGMA gene-property resu
Supplementary table S4: Gene-property analysis in those phenotypes with significant genes (VSTM, VL, and VSTM tests with paragraph recall).
Pheno-type	Tissue	OBS_GENES	BETA	BETA_STD	SE	P
Verbal short-term memory
	Brain_Cerebellum	17830	0.0282	0.0896	0.00576	5.15e-07
	Brain_Cerebellar_Hemisphere	17830	0.0262	0.0835	0.00557	1.29e-06
	Brain_Frontal_Cortex_BA9	17830	0.0287	0.0865	0.00622	1.94e-06
	Brain_Nucleus_accumbens_basal_ganglia	17830	0.0317	0.0892	0.00692	2.37e-06
	Brain_Cortex	17830	0.0289	0.0854	0.00649	4.33e-06
	Brain_Anterior_cingulate_cortex_BA24	17830	0.0294	0.0831	0.00673	6.39e-06
	Brain_Hypothalamus	17830	0.0299	0.0856	0.00738	2.5e-05
	Brain_Caudate_basal_ganglia	17830	0.0292	0.0809	0.00731	3.31e-05
	Brain_Putamen_basal_ganglia	17830	0.0284	0.0762	0.00729	5.06e-05
	Brain_Hippocampus	17830	0.0265	0.0723	0.00738	0.00016874
	Brain_Amygdala	17830	0.0253	0.0688	0.00719	0.00022133
	Brain_Substantia_nigra	17830	0.026	0.0722	0.00792	0.00052591
	Pituitary	17830	0.0161	0.0504	0.00825	0.025238
	Brain_Spinal_cord_cervical_c-1	17830	0.00986	0.029	0.00802	0.10968
	Heart_Left_Ventricle	17830	0.00169	0.00423	0.00834	0.41961
	Heart_Atrial_Appendage	17830	0.000531	0.00148	0.00885	0.47609
	Testis	17830	-0.00247	-0.00791	0.00521	0.68232
	Artery_Aorta	17830	-0.00476	-0.0154	0.00945	0.69267
	Nerve_Tibial	17830	-0.00609	-0.0203	0.00944	0.74057
	Cells_Transformed_fibroblasts	17830	-0.00408	-0.0133	0.00631	0.74127
	Ovary	17830	-0.00709	-0.0231	0.00881	0.78945
	Muscle_Skeletal	17830	-0.00573	-0.0159	0.0065	0.81123
	Bladder	17830	-0.0115	-0.0373	0.0107	0.86055
	Liver	17830	-0.00642	-0.0173	0.00586	0.86348
	Whole_Blood	17830	-0.0065	-0.0169	0.00517	0.89576
	Small_Intestine_Terminal_Ileum	17830	-0.0114	-0.0349	0.00843	0.91263
	Artery_Coronary	17830	-0.0154	-0.0494	0.011	0.91955
	Cells_EBV-transformed_lymphocytes	17830	-0.00688	-0.022	0.00456	0.93406
	Adrenal_Gland	17830	-0.0138	-0.0418	0.0091	0.93525
	Kidney_Cortex	17830	-0.0131	-0.037	0.00846	0.9395
	Artery_Tibial	17830	-0.0151	-0.0489	0.0094	0.94631
	Colon_Sigmoid	17830	-0.0191	-0.0601	0.0114	0.95235
	Pancreas	17830	-0.0138	-0.0352	0.00785	0.9605
	Adipose_Subcutaneous	17830	-0.0175	-0.0561	0.00988	0.96168
	Colon_Transverse	17830	-0.0183	-0.0549	0.0103	0.96291
	Esophagus_Muscularis	17830	-0.0205	-0.0644	0.0115	0.96311
	Esophagus_Gastroesophageal_Junction	17830	-0.0215	-0.0676	0.0119	0.96483
	Adipose_Visceral_Omentum	17830	-0.0191	-0.0597	0.0104	0.967
	Skin_Sun_Exposed_Lower_leg	17830	-0.0138	-0.0438	0.00713	0.97388
	Minor_Salivary_Gland	17830	-0.0182	-0.0556	0.00895	0.97894
	Spleen	17830	-0.0137	-0.0438	0.00665	0.98002
	Uterus	17830	-0.0209	-0.0691	0.0101	0.98056
	Skin_Not_Sun_Exposed_Suprapubic	17830	-0.0154	-0.0483	0.00717	0.98405
	Stomach	17830	-0.0248	-0.0722	0.0108	0.98902
	Thyroid	17830	-0.0209	-0.0686	0.00893	0.99026
	Prostate	17830	-0.0284	-0.0901	0.0113	0.99406
	Esophagus_Mucosa	17830	-0.0191	-0.0589	0.00716	0.99625
	Breast_Mammary_Tissue	17830	-0.0331	-0.105	0.0117	0.99768
	Cervix_Endocervix	17830	-0.0314	-0.104	0.0106	0.99849
	Lung	17830	-0.0277	-0.0897	0.00846	0.99946
	Fallopian_Tube	17830	-0.0367	-0.119	0.011	0.99958
	Cervix_Ectocervix	17830	-0.0421	-0.135	0.0118	0.99981
	Vagina	17830	-0.0391	-0.125	0.0103	0.99992
Verbal learning
	Testis	17109	0.00923	0.0298	0.00593	0.059709
	Kidney_Cortex	17109	0.0136	0.0387	0.0096	0.078365
	Colon_Sigmoid	17109	0.019	0.0605	0.0137	0.082045
	Prostate	17109	0.0163	0.0522	0.0137	0.11788
	Ovary	17109	0.0106	0.0348	0.0103	0.15205
	Bladder	17109	0.0095	0.031	0.0129	0.23024
	Cervix_Endocervix	17109	0.00939	0.0313	0.0128	0.23245
	Esophagus_Muscularis	17109	0.00945	0.0299	0.0137	0.24566
	Artery_Coronary	17109	0.00761	0.0246	0.0131	0.28035
	Nerve_Tibial	17109	0.00624	0.021	0.0113	0.28978
	Spleen	17109	0.0041	0.0133	0.00755	0.29346
	Artery_Aorta	17109	0.00517	0.0169	0.011	0.31994
	Stomach	17109	0.0059	0.0173	0.0127	0.32121
	Esophagus_Gastroesophageal_Junction	17109	0.00606	0.0192	0.0143	0.33588
	Uterus	17109	0.00438	0.0146	0.0121	0.35852
	Minor_Salivary_Gland	17109	0.00372	0.0115	0.0104	0.36032
	Brain_Frontal_Cortex_BA9	17109	0.00245	0.00743	0.00705	0.36391
	Pancreas	17109	0.00304	0.00784	0.00873	0.36398
	Colon_Transverse	17109	0.00399	0.0121	0.012	0.36989
	Brain_Hypothalamus	17109	0.00219	0.0063	0.00843	0.39748
	Lung	17109	0.00248	0.00814	0.00983	0.40028
	Brain_Cortex	17109	0.00129	0.00383	0.00736	0.43057
	Fallopian_Tube	17109	0.00211	0.00691	0.0134	0.43728
	Cells_Transformed_fibroblasts	17109	0.00108	0.00354	0.00707	0.43936
	Brain_Anterior_cingulate_cortex_BA24	17109	0.001	0.00285	0.00759	0.44756
	Adrenal_Gland	17109	0.00104	0.00316	0.0107	0.46135
	Liver	17109	0.000485	0.00132	0.0065	0.47024
	Thyroid	17109	1.58e-05	5.23e-05	0.0106	0.4994
	Artery_Tibial	17109	-8.91e-05	-0.00029	0.0109	0.50325
	Brain_Nucleus_accumbens_basal_ganglia	17109	-0.0003	-0.00084	0.00783	0.51517
	Pituitary	17109	-0.00101	-0.00318	0.00961	0.54179
	Small_Intestine_Terminal_Ileum	17109	-0.00115	-0.00352	0.00974	0.5469
	Brain_Amygdala	17109	-0.00098	-0.00269	0.0081	0.54815
	Adipose_Visceral_Omentum	17109	-0.00229	-0.00722	0.0123	0.57365
	Brain_Cerebellum	17109	-0.00137	-0.0044	0.00652	0.58324
	Whole_Blood	17109	-0.00148	-0.00388	0.00567	0.60289
	Brain_Cerebellar_Hemisphere	17109	-0.00171	-0.00549	0.00628	0.60722
	Brain_Substantia_nigra	17109	-0.0025	-0.00698	0.009	0.60919
	Brain_Hippocampus	17109	-0.0026	-0.00715	0.00834	0.62243
	Brain_Putamen_basal_ganglia	17109	-0.00261	-0.00707	0.0082	0.62507
	Cells_EBV-transformed_lymphocytes	17109	-0.00173	-0.00561	0.00505	0.63443
	Breast_Mammary_Tissue	17109	-0.00489	-0.0156	0.0142	0.63488
	Brain_Caudate_basal_ganglia	17109	-0.00346	-0.00966	0.00827	0.66199
	Heart_Left_Ventricle	17109	-0.00465	-0.0117	0.00934	0.69079
	Cervix_Ectocervix	17109	-0.00735	-0.0237	0.0145	0.69461
	Adipose_Subcutaneous	17109	-0.0069	-0.0223	0.0117	0.72219
	Heart_Atrial_Appendage	17109	-0.00849	-0.0238	0.0101	0.80015
	Brain_Spinal_cord_cervical_c-1	17109	-0.00972	-0.0288	0.00918	0.85506
	Vagina	17109	-0.0132	-0.0427	0.0123	0.85917
	Muscle_Skeletal	17109	-0.0081	-0.0227	0.00719	0.86995
	Skin_Sun_Exposed_Lower_leg	17109	-0.0097	-0.031	0.00811	0.88394
	Skin_Not_Sun_Exposed_Suprapubic	17109	-0.0106	-0.0335	0.00816	0.90228
	Esophagus_Mucosa	17109	-0.0148	-0.046	0.00811	0.9661
VSTM: Paragraph recall
	Brain_Cerebellum	17776	0.0215	0.0686	0.00587	0.000122
	Brain_Cerebellar_Hemisphere	17776	0.0202	0.0644	0.00567	0.00019
	Brain_Nucleus_accumbens_basal_ganglia	17776	0.0241	0.0679	0.00702	0.000308
	Brain_Caudate_basal_ganglia	17776	0.0232	0.0644	0.00741	0.000887
	Brain_Cortex	17776	0.02	0.0592	0.00661	0.001225
	Brain_Frontal_Cortex_BA9	17776	0.0191	0.0575	0.00634	0.001303
	Brain_Putamen_basal_ganglia	17776	0.0218	0.0587	0.00739	0.001589
	Brain_Hypothalamus	17776	0.0203	0.0583	0.00748	0.003268
	Brain_Anterior_cingulate_cortex_BA24	17776	0.0181	0.0513	0.00684	0.004031
	Pituitary	17776	0.0205	0.0643	0.00831	0.006751
	Brain_Substantia_nigra	17776	0.0184	0.0513	0.00801	0.010756
	Brain_Hippocampus	17776	0.0171	0.0468	0.00748	0.011086
	Brain_Amygdala	17776	0.0163	0.0445	0.00728	0.012648
	Brain_Spinal_cord_cervical_c-1	17776	0.0137	0.0404	0.00811	0.04537
	Testis	17776	0.000391	0.00126	0.0053	0.47062
	Whole_Blood	17776	0.000206	0.000537	0.00528	0.48443
	Cells_Transformed_fibroblasts	17776	-0.00046	-0.0015	0.00641	0.52866
	Cells_EBV-transformed_lymphocytes	17776	-0.00052	-0.00167	0.00466	0.54436
	Bladder	17776	-0.0015	-0.00487	0.0107	0.55558
	Heart_Atrial_Appendage	17776	-0.00284	-0.00792	0.00897	0.62424
	Kidney_Cortex	17776	-0.00583	-0.0165	0.00855	0.7523
	Minor_Salivary_Gland	17776	-0.00665	-0.0204	0.00908	0.76811
	Pancreas	17776	-0.006	-0.0154	0.00795	0.7749
	Small_Intestine_Terminal_Ileum	17776	-0.00691	-0.0211	0.00854	0.79067
	Heart_Left_Ventricle	17776	-0.00729	-0.0183	0.00847	0.80552
	Spleen	17776	-0.00614	-0.0198	0.00676	0.81796
	Artery_Aorta	17776	-0.00931	-0.0303	0.0095	0.83662
	Prostate	17776	-0.0117	-0.0374	0.0113	0.85048
	Stomach	17776	-0.0113	-0.033	0.0109	0.8508
	Skin_Not_Sun_Exposed_Suprapubic	17776	-0.00766	-0.0241	0.00727	0.85406
	Muscle_Skeletal	17776	-0.00702	-0.0195	0.00657	0.85715
	Colon_Sigmoid	17776	-0.0134	-0.0423	0.0114	0.8796
	Liver	17776	-0.00709	-0.0191	0.00596	0.88267
	Colon_Transverse	17776	-0.0132	-0.0396	0.0103	0.89894
	Skin_Sun_Exposed_Lower_leg	17776	-0.00934	-0.0296	0.00722	0.90203
	Adrenal_Gland	17776	-0.0128	-0.039	0.00925	0.91693
	Thyroid	17776	-0.0125	-0.0412	0.00903	0.91729
	Esophagus_Mucosa	17776	-0.0113	-0.0349	0.00728	0.93998
	Ovary	17776	-0.0139	-0.0456	0.00892	0.94069
	Esophagus_Muscularis	17776	-0.0188	-0.0591	0.0115	0.94957
	Esophagus_Gastroesophageal_Junction	17776	-0.0216	-0.0681	0.0118	0.96601
	Nerve_Tibial	17776	-0.0176	-0.0587	0.00949	0.96793
	Adipose_Subcutaneous	17776	-0.0187	-0.0602	0.0099	0.97077
	Lung	17776	-0.0162	-0.0529	0.00849	0.97216
	Artery_Tibial	17776	-0.0181	-0.0585	0.00941	0.97252
	Adipose_Visceral_Omentum	17776	-0.0203	-0.0638	0.0104	0.9746
	Breast_Mammary_Tissue	17776	-0.0233	-0.074	0.0117	0.97727
	Artery_Coronary	17776	-0.0235	-0.0756	0.0109	0.98405
	Vagina	17776	-0.0235	-0.0753	0.0104	0.98831
	Uterus	17776	-0.0266	-0.0885	0.0102	0.99562
	Cervix_Endocervix	17776	-0.0324	-0.108	0.0106	0.9989
	Fallopian_Tube	17776	-0.0405	-0.132	0.011	0.99989
	Cervix_Ectocervix	17776	-0.0439	-0.141	0.0118	0.9999

## Sheet: STable5Functionality of the SNP
Supplementary table S5: Functionality of SNPs showing significant associations in the discovery sample.
Pheno-type	rsID	Chr	Nearest Gene	Distance	Function	Exonic Function	Exon	CADD	RDB	Minimum Chromatin State	Common Chromatin State	Database	Tissue	Tested Allele	p	Signed stats	FDR	Risk Allele	Aligned Direction	symbol
Verbal short-term memory
	rs4420638	19	APOC1	0	downstream			3.406	5	4	15	NA	NA	NA	NA	NA	NA	NA	NA	NA
	rs425724	5	CDH18	0	intronic			0.879	6	9	15	NA	NA	NA	NA	NA	NA	NA	NA	NA
Verbal learning
2	rs6857	19	ENSG00000267282	0	ncRNA_intronic			5.952	NA	4	5	NA	NA	NA	NA	NA	NA	NA	NA	NA
1	rs4420638	19	APOC1	0	downstream			3.406	5	4	15	NA	NA	NA	NA	NA	NA	NA	NA	NA
4	rs2015971	3	STAB1	0	intronic			6.745	NA	4	15	GTEx_v7	Brain_Cerebellum	T	5.72e-05	-0.31211	1.83e-09	T	-	PPM1M
												GTEx_v7	Brain_Cerebellar_Hemisphere	T	3.03e-06	-0.32442	2.55e-07	T	-	GNL3
												GTEx_v7	Brain_Cerebellum	T	4.52e-10	-0.47865	2.1e-13	T	-	GNL3
												GTEx_v7	Brain_Putamen_basal_ganglia	T	1.45e-06	-0.41052	0.00143	T	-	POC1A
												BRAINEAC	WHMT	NA	0.000276	-3.73966	0.011455	T	NA	ITIH4
												BRAINEAC	PUTM	NA	0.003779	-2.95051	0.04015	T	NA	DUSP7
8	rs11711421	3	NT5DC2	0	intronic			4.417	5	3	4	GTEx_v7	Brain_Cerebellar_Hemisphere	T	1.18e-07	-0.37419	2.55e-07	T	-	GNL3
												GTEx_v7	Brain_Cerebellum	T	1.08e-13	-0.5565	2.1e-13	T	-	GNL3
												GTEx_v7	Brain_Cerebellum	T	2.79e-05	-0.3027	4.91e-06	T	-	GLYCTK
												BRAINEAC	PUTM	NA	0.003714	-2.95624	0.039661	T	NA	DUSP7
												BRAINEAC	WHMT	NA	0.000181	-3.85532	0.009023	T	NA	ITIH4
3	rs4687625	3	NT5DC2	0	intronic			4.577	1f	3	5	GTEx_v7	Brain_Putamen_basal_ganglia	T	4.26e-06	-0.40447	0.00143	T	-	POC1A
												GTEx_v7	Brain_Cerebellar_Hemisphere	T	1.17e-06	-0.33731	2.55e-07	T	-	GNL3
												GTEx_v7	Brain_Cerebellum	T	3.03e-12	-0.53662	2.1e-13	T	-	GNL3
												BRAINEAC	PUTM	NA	0.003481	-2.97754	0.037985	T	NA	DUSP7
												BRAINEAC	WHMT	NA	0.000231	-3.78887	0.01005	T	NA	ITIH4
14	rs1961959	3	PBRM1:SMIM4	0	intronic:intronic			2.256	1f	4	4	GTEx_v7	Brain_Putamen_basal_ganglia	C	2.95e-06	-0.41447	0.00143	C	-	POC1A
												GTEx_v7	Brain_Putamen_basal_ganglia	C	1.48e-05	-0.23825	0.017776	C	-	GNL3
												GTEx_v7	Brain_Cerebellar_Hemisphere	C	6.82e-07	-0.34825	2.55e-07	C	-	GNL3
												GTEx_v7	Brain_Cerebellar_Hemisphere	C	3.2e-05	-0.32981	2.68e-07	C	-	PPM1M
												GTEx_v7	Brain_Cerebellum	C	1.13e-05	-0.35897	1.83e-09	C	-	PPM1M
												GTEx_v7	Brain_Cerebellum	C	6.08e-05	-0.30576	4.91e-06	C	-	GLYCTK
												GTEx_v7	Brain_Cerebellum	C	3.25e-14	-0.59527	2.1e-13	C	-	GNL3
												GTEx_v7	Brain_Frontal_Cortex_BA9	C	1.82e-05	0.41302	0.012935	C	+	GLT8D1
												BRAINEAC	WHMT	NA	7.81e-06	-4.65891	0.001293	C	NA	ITIH4
												BRAINEAC	PUTM	NA	0.005241	-2.84095	0.04867	C	NA	DUSP7
7	rs1961958	3	SMIM4:PBRM1	0	intronic:intronic			14.1	NA	4	4	GTEx_v7	Brain_Cerebellum	G	6.08e-05	-0.30576	4.91e-06	G	-	GLYCTK
												GTEx_v7	Brain_Cerebellum	G	1.13e-05	-0.35897	1.83e-09	G	-	PPM1M
												GTEx_v7	Brain_Cerebellar_Hemisphere	G	3.2e-05	-0.32981	2.68e-07	G	-	PPM1M
												GTEx_v7	Brain_Cerebellar_Hemisphere	G	6.82e-07	-0.34825	2.55e-07	G	-	GNL3
												GTEx_v7	Brain_Frontal_Cortex_BA9	G	1.82e-05	0.41302	0.012935	G	+	GLT8D1
												GTEx_v7	Brain_Putamen_basal_ganglia	G	1.48e-05	-0.23825	0.017776	G	-	GNL3
												GTEx_v7	Brain_Cerebellum	G	3.25e-14	-0.59527	2.1e-13	G	-	GNL3
												GTEx_v7	Brain_Putamen_basal_ganglia	G	2.95e-06	-0.41447	0.00143	G	-	POC1A
												BRAINEAC	WHMT	NA	7.81e-06	-4.65891	0.001293	G	NA	ITIH4
												BRAINEAC	PUTM	NA	0.005241	-2.84095	0.04867	G	NA	DUSP7
9	rs6778844	3	SMIM4:PBRM1	0	intronic:intronic			5.694	6	4	4	GTEx_v7	Brain_Cerebellum	C	8.73e-06	-0.36356	1.83e-09	C	-	PPM1M
												GTEx_v7	Brain_Cerebellum	C	6.87e-05	-0.30407	4.91e-06	C	-	GLYCTK
												GTEx_v7	Brain_Frontal_Cortex_BA9	C	1.52e-05	0.41641	0.012935	C	+	GLT8D1
												GTEx_v7	Brain_Cerebellum	C	2.17e-14	-0.59914	2.1e-13	C	-	GNL3
												GTEx_v7	Brain_Cerebellar_Hemisphere	C	2.59e-05	-0.33338	2.68e-07	C	-	PPM1M
												GTEx_v7	Brain_Cerebellar_Hemisphere	C	6.31e-07	-0.34931	2.55e-07	C	-	GNL3
												GTEx_v7	Brain_Putamen_basal_ganglia	C	2.95e-06	-0.41447	0.00143	C	-	POC1A
												GTEx_v7	Brain_Putamen_basal_ganglia	C	1.48e-05	-0.23825	0.017776	C	-	GNL3
												BRAINEAC	WHMT	NA	7.47e-06	-4.66934	0.001293	C	NA	ITIH4
												BRAINEAC	PUTM	NA	0.005254	-2.84012	0.04867	C	NA	DUSP7
12	rs2289249	3	PBRM1:SMIM4	0	intronic:intronic			6.766	6	4	4	GTEx_v7	Brain_Cerebellum	A	6.21e-06	-0.37102	1.83e-09	A	-	PPM1M
												GTEx_v7	Brain_Frontal_Cortex_BA9	A	1.82e-05	0.41302	0.012935	A	+	GLT8D1
												GTEx_v7	Brain_Cerebellum	A	5.84e-14	-0.59457	2.1e-13	A	-	GNL3
												GTEx_v7	Brain_Cerebellar_Hemisphere	A	3.2e-05	-0.32981	2.68e-07	A	-	PPM1M
												GTEx_v7	Brain_Cerebellar_Hemisphere	A	6.82e-07	-0.34825	2.55e-07	A	-	GNL3
												GTEx_v7	Brain_Putamen_basal_ganglia	A	2.95e-06	-0.41447	0.00143	A	-	POC1A
												GTEx_v7	Brain_Putamen_basal_ganglia	A	1.48e-05	-0.23825	0.017776	A	-	GNL3
												BRAINEAC	WHMT	NA	7.77e-06	-4.66009	0.001293	A	NA	ITIH4
												BRAINEAC	PUTM	NA	0.005247	-2.84054	0.04867	A	NA	DUSP7
13	rs6798246	3	PBRM1:SMIM4	0	intronic:intronic			0.073	1f	2	5	GTEx_v7	Brain_Cerebellum	A	4.56e-05	-0.31029	4.91e-06	A	-	GLYCTK
												GTEx_v7	Brain_Cerebellum	A	3.5e-14	-0.5942	2.1e-13	A	-	GNL3
												GTEx_v6	Brain_Cerebellum	A	8.94e-06	-4.74224	0.000771	A	-	GNL3
												GTEx_v7	Brain_Putamen_basal_ganglia	A	3.07e-06	-0.4135	0.00143	A	-	POC1A
												GTEx_v7	Brain_Cerebellar_Hemisphere	A	3.66e-05	-0.32746	2.68e-07	A	-	PPM1M
												GTEx_v7	Brain_Cerebellum	A	1.1e-05	-0.35914	1.83e-09	A	-	PPM1M
												GTEx_v7	Brain_Putamen_basal_ganglia	A	1.36e-05	-0.23898	0.017776	A	-	GNL3
												GTEx_v7	Brain_Frontal_Cortex_BA9	A	1.4e-05	0.417766	0.012935	A	+	GLT8D1
												GTEx_v7	Brain_Cerebellar_Hemisphere	A	7.99e-07	-0.34624	2.55e-07	A	-	GNL3
												BRAINEAC	PUTM	NA	0.005235	-2.84137	0.04867	A	NA	DUSP7
												BRAINEAC	WHMT	NA	7.74e-06	-4.66106	0.001293	A	NA	ITIH4
15	rs17264436	3	PBRM1	0	exonic	synonymous SNV		10.59	6	4	4	GTEx_v7	Brain_Cerebellar_Hemisphere	A	2.83e-05	-0.33268	2.68e-07	A	-	PPM1M
												GTEx_v7	Brain_Putamen_basal_ganglia	A	2.21e-06	-0.41968	0.00143	A	-	POC1A
												GTEx_v7	Brain_Putamen_basal_ganglia	A	1.87e-05	-0.236	0.017776	A	-	GNL3
												GTEx_v7	Brain_Frontal_Cortex_BA9	A	1.7e-05	0.414972	0.012935	A	+	GLT8D1
												GTEx_v7	Brain_Cerebellar_Hemisphere	A	7.92e-07	-0.34732	2.55e-07	A	-	GNL3
												GTEx_v7	Brain_Cerebellum	A	5.94e-05	-0.30589	4.91e-06	A	-	GLYCTK
												GTEx_v7	Brain_Cerebellum	A	1.16e-05	-0.35814	1.83e-09	A	-	PPM1M
												GTEx_v7	Brain_Cerebellum	A	3.96e-14	-0.59321	2.1e-13	A	-	GNL3
												BRAINEAC	WHMT	NA	7.81e-06	-4.65891	0.001293	A	NA	ITIH4
												BRAINEAC	PUTM	NA	0.005241	-2.84095	0.04867	A	NA	DUSP7
11	rs12487445	3	PBRM1	0	intronic			1.925	6	4	5	GTEx_v7	Brain_Cerebellum	C	5.63e-14	-0.59383	2.1e-13	C	-	GNL3
												GTEx_v7	Brain_Frontal_Cortex_BA9	C	1.82e-05	0.41302	0.012935	C	+	GLT8D1
												GTEx_v7	Brain_Cerebellar_Hemisphere	C	3.2e-05	-0.32981	2.68e-07	C	-	PPM1M
												GTEx_v7	Brain_Cerebellum	C	1.23e-05	-0.35928	1.83e-09	C	-	PPM1M
												GTEx_v7	Brain_Cerebellum	C	3.9e-05	-0.31467	4.91e-06	C	-	GLYCTK
												GTEx_v7	Brain_Cerebellar_Hemisphere	C	6.82e-07	-0.34825	2.55e-07	C	-	GNL3
												GTEx_v7	Brain_Putamen_basal_ganglia	C	2.95e-06	-0.41447	0.00143	C	-	POC1A
												GTEx_v7	Brain_Putamen_basal_ganglia	C	1.48e-05	-0.23825	0.017776	C	-	GNL3
												BRAINEAC	PUTM	NA	0.005241	-2.84095	0.04867	C	NA	DUSP7
												BRAINEAC	WHMT	NA	7.81e-06	-4.65891	0.001293	C	NA	ITIH4
16	rs2118540	3	PBRM1	0	intronic			4.783	6	4	5	GTEx_v7	Brain_Cerebellar_Hemisphere	C	2.03e-06	-0.33613	2.55e-07	C	-	GNL3
												GTEx_v7	Brain_Putamen_basal_ganglia	C	1.51e-05	-0.38577	0.00143	C	-	POC1A
												GTEx_v7	Brain_Cerebellar_Hemisphere	C	3.1e-05	-0.33166	2.68e-07	C	-	PPM1M
												GTEx_v7	Brain_Frontal_Cortex_BA9	C	1.42e-05	0.418937	0.012935	C	+	GLT8D1
												GTEx_v7	Brain_Cerebellum	C	6.21e-06	-0.37102	1.83e-09	C	-	PPM1M
												GTEx_v7	Brain_Cerebellum	C	5.84e-14	-0.59457	2.1e-13	C	-	GNL3
												BRAINEAC	PUTM	NA	0.005232	-2.84151	0.04867	C	NA	DUSP7
												BRAINEAC	WHMT	NA	7.81e-06	-4.65891	0.001293	C	NA	ITIH4
5	rs3774354	3	ITIH1	0	intronic			3.646	6	5	15	GTEx_v7	Brain_Cerebellar_Hemisphere	A	2.99e-05	-0.34557	2.68e-07	A	-	PPM1M
												GTEx_v7	Brain_Frontal_Cortex_BA9	A	2.37e-05	0.430786	0.012935	A	+	GLT8D1
												GTEx_v7	Brain_Cerebellar_Hemisphere	A	3.07e-05	-0.31052	2.55e-07	A	-	GNL3
												GTEx_v7	Brain_Cerebellum	A	2.37e-11	-0.54886	2.1e-13	A	-	GNL3
												GTEx_v7	Brain_Cerebellum	A	2.08e-05	-0.35596	1.83e-09	A	-	PPM1M
												BRAINEAC	WHMT	NA	3.88e-05	-4.26195	0.003627	A	NA	ITIH4
												BRAINEAC	PUTM	NA	0.003651	-2.96181	0.039139	A	NA	DUSP7
10	rs3774355	3	ITIH1	0	intronic			3.766	1f	5	15	GTEx_v7	Brain_Frontal_Cortex_BA9	A	2.37e-05	0.430786	0.012935	A	+	GLT8D1
												GTEx_v7	Brain_Cerebellar_Hemisphere	A	2.99e-05	-0.34557	2.68e-07	A	-	PPM1M
												GTEx_v7	Brain_Cerebellar_Hemisphere	A	3.07e-05	-0.31052	2.55e-07	A	-	GNL3
												GTEx_v7	Brain_Cerebellum	A	1.17e-05	-0.36811	1.83e-09	A	-	PPM1M
												GTEx_v7	Brain_Cerebellum	A	4.08e-11	-0.54696	2.1e-13	A	-	GNL3
												BRAINEAC	PUTM	NA	0.003688	-2.95856	0.039456	A	NA	DUSP7
												BRAINEAC	WHMT	NA	3.88e-05	-4.26184	0.003627	A	NA	ITIH4
6	rs2276816	3	ITIH4	0	exonic	synonymous SNV	exon3	14.38	5	4	15	GTEx_v7	Brain_Putamen_basal_ganglia	T	3.01e-06	0.676818	3.1e-07	T	+	ITIH4
												GTEx_v7	Brain_Cerebellar_Hemisphere	T	1.16e-05	-0.54383	2.68e-07	T	-	PPM1M
												GTEx_v7	Brain_Cerebellum	T	3.87e-07	0.760473	4.78e-13	T	+	ITIH4
												GTEx_v7	Brain_Cerebellum	T	4.22e-05	-0.51151	1.83e-09	T	-	PPM1M
												GTEx_v7	Brain_Cortex	T	1.66e-05	0.723096	3.26e-08	T	+	ITIH4
												GTEx_v7	Brain_Caudate_basal_ganglia	T	3.36e-07	0.606242	1.1e-08	T	+	ITIH4
												GTEx_v7	Brain_Hippocampus	T	1.38e-06	0.846974	8.84e-12	T	+	ITIH4
												BRAINEAC	WHMT	NA	0.000352	-3.67112	0.013349	T	NA	ITIH4
												BRAINEAC	HIPP	NA	0.000137	-3.9405	0.022908	T	NA	ITIH4
VSTM: Paragraph recall
	rs9528358	13	PCDH20	165515	intergenic			1.084	7	5	15	NA	NA	NA	NA	NA	NA	NA	NA	NA
	rs9652169	13	ENSG00000212007	144043	intergenic			2.042	7	9	15	NA	NA	NA	NA	NA	NA	NA	NA	NA
	rs9539238	13	ENSG00000212007	143498	intergenic			0.776	7	14	15	NA	NA	NA	NA	NA	NA	NA	NA	NA
	rs9539246	13	ENSG00000212007	126084	intergenic			0.48	6	9	15	NA	NA	NA	NA	NA	NA	NA	NA	NA
	rs9528369	13	ENSG00000212007	117490	intergenic			0.312	6	9	15	NA	NA	NA	NA	NA	NA	NA	NA	NA
	rs9528370	13	ENSG00000212007	116598	intergenic			1.291	7	9	15	NA	NA	NA	NA	NA	NA	NA	NA	NA
	rs2875068	13	ENSG00000212007	116193	intergenic			3.384	6	9	15	NA	NA	NA	NA	NA	NA	NA	NA	NA
	rs9528371	13	ENSG00000212007	113929	intergenic			0.684	7	9	15	NA	NA	NA	NA	NA	NA	NA	NA	NA
	rs9528373	13	ENSG00000212007	111208	intergenic			1.772	6	9	15	NA	NA	NA	NA	NA	NA	NA	NA	NA
	rs7324265	13	ENSG00000212007	108073	intergenic			2.045	7	9	15	NA	NA	NA	NA	NA	NA	NA	NA	NA
	rs1417468	13	ENSG00000212007	84926	intergenic			1.41	6	14	15	NA	NA	NA	NA	NA	NA	NA	NA	NA
	rs2323486	13	ENSG00000212007	84587	intergenic			0.782	6	9	15	NA	NA	NA	NA	NA	NA	NA	NA	NA
	rs6562198	13	ENSG00000212007	83933	intergenic			3.225	7	9	15	NA	NA	NA	NA	NA	NA	NA	NA	NA
	rs7987424	13	ENSG00000212007	83516	intergenic			1.958	5	9	15	NA	NA	NA	NA	NA	NA	NA	NA	NA
	rs11148561	13	ENSG00000212007	83148	intergenic			19.67	7	9	15	NA	NA	NA	NA	NA	NA	NA	NA	NA
	rs1340808	13	ENSG00000212007	82717	intergenic			7.102	7	9	15	NA	NA	NA	NA	NA	NA	NA	NA	NA
	rs4886359	13	ENSG00000212007	80862	intergenic			0.175	7	9	15	NA	NA	NA	NA	NA	NA	NA	NA	NA
	rs4886360	13	ENSG00000212007	80712	intergenic			1.642	6	9	15	NA	NA	NA	NA	NA	NA	NA	NA	NA
	rs4886361	13	ENSG00000212007	80624	intergenic			1.994	6	9	15	NA	NA	NA	NA	NA	NA	NA	NA	NA
	rs4884391	13	ENSG00000212007	76379	intergenic			0.63	7	9	15	NA	NA	NA	NA	NA	NA	NA	NA	NA
	rs1417467	13	ENSG00000212007	75926	intergenic			1.081	NA	9	15	NA	NA	NA	NA	NA	NA	NA	NA	NA
	rs9528377	13	ENSG00000212007	66760	intergenic			3.215	7	9	15	NA	NA	NA	NA	NA	NA	NA	NA	NA
	rs947025	13	ENSG00000212007	59890	intergenic			7.678	NA	5	15	NA	NA	NA	NA	NA	NA	NA	NA	NA
	rs9539264	13	ENSG00000212007	56290	intergenic			0.223	7	9	15	NA	NA	NA	NA	NA	NA	NA	NA	NA
	rs7317350	13	ENSG00000212007	54568	intergenic			0.173	7	9	15	NA	NA	NA	NA	NA	NA	NA	NA	NA
	rs11619219	13	ENSG00000212007	41374	intergenic			2.325	6	9	15	NA	NA	NA	NA	NA	NA	NA	NA	NA
	rs1538918	13	ENSG00000212007	36683	intergenic			NA	NA	5	15	NA	NA	NA	NA	NA	NA	NA	NA	NA
	rs9528383	13	ENSG00000212007	34744	intergenic			3.615	6	5	15	NA	NA	NA	NA	NA	NA	NA	NA	NA
	rs9528384	13	ENSG00000212007	31852	intergenic			3.983	7	5	15	NA	NA	NA	NA	NA	NA	NA	NA	NA
	rs1417465	13	ENSG00000212007	29020	intergenic			2.436	6	9	15	NA	NA	NA	NA	NA	NA	NA	NA	NA
	rs7319561	13	ENSG00000212007	27820	intergenic			2.321	7	9	15	NA	NA	NA	NA	NA	NA	NA	NA	NA
	rs7319943	13	ENSG00000212007	27626	intergenic			3.224	6	9	15	NA	NA	NA	NA	NA	NA	NA	NA	NA
	rs9539273	13	ENSG00000212007	26145	intergenic			6.009	7	9	15	NA	NA	NA	NA	NA	NA	NA	NA	NA
	rs9539274	13	ENSG00000212007	22606	intergenic			1.486	7	5	15	NA	NA	NA	NA	NA	NA	NA	NA	NA
	rs9539276	13	ENSG00000212007	19968	intergenic			3.463	7	9	15	NA	NA	NA	NA	NA	NA	NA	NA	NA
	rs9539278	13	ENSG00000212007	17330	intergenic			6.983	7	9	15	NA	NA	NA	NA	NA	NA	NA	NA	NA
	rs7999738	13	ENSG00000212007	11387	intergenic			0.607	4	5	15	NA	NA	NA	NA	NA	NA	NA	NA	NA
	rs4420638	19	APOC1	0	downstream			3.406	5	4	15	NA	NA	NA	NA	NA	NA	NA	NA	NA

## Sheet: STable6Chromatin-chromatin inte
Supplementary table S6: Chromatin-chromatin interaction analyses with FUMA
Pheno-type	Genomic Locus	region	region2	C x C FDR	type	DB	tissue/cell	inter/intra chr	SNPs	genes (region1)	gene symbol (region1)	ciMapFilt	reg_region	promoter/dyadic	tissue/cell	genes(region2)	genes symbol (region2)	Roadmap tissue
Verbal short-term memory
	5:20560001-20600000	1	5:19480001-19520000	1.92e-15	HiC	GSE87112	Mesendoderm	intra	rs347722;rs770293;rs770294;rs410566;rs9292647;rs392488;rs398748;rs446427;rs1689695;rs1684846;rs1684847;rs1386320;rs6867491;rs3749622;rs143401607;rs1486844;rs35142637;rs151117764;rs138878352;rs34220102;rs1493445;rs33930834;rs347699;rs347700;rs347701;rs144155273;rs347702;rs423924;rs418681;rs427203;rs347719;rs347718;rs347715;rs347713;rs425724;rs447505;rs1466604;rs1466605;rs4409094	ENSG00000145526	CDH18	1	5:20575688-20575957	prom	E067	ENSG00000145526	CDH18	Brain Angular Gyrus
	5:20560001-20600000	1	5:19480001-19520000	1.92e-15	HiC	GSE87112	Mesendoderm	intra	rs347722;rs770293;rs770294;rs410566;rs9292647;rs392488;rs398748;rs446427;rs1689695;rs1684846;rs1684847;rs1386320;rs6867491;rs3749622;rs143401607;rs1486844;rs35142637;rs151117764;rs138878352;rs34220102;rs1493445;rs33930834;rs347699;rs347700;rs347701;rs144155273;rs347702;rs423924;rs418681;rs427203;rs347719;rs347718;rs347715;rs347713;rs425724;rs447505;rs1466604;rs1466605;rs4409094	ENSG00000145526	CDH18	1	5:20575688-20575957	prom	E071	ENSG00000145526	CDH18	Brain Hippocampus Middle
	5:20560001-20600000	1	5:19480001-19520000	1.92e-15	HiC	GSE87112	Mesendoderm	intra	rs347722;rs770293;rs770294;rs410566;rs9292647;rs392488;rs398748;rs446427;rs1689695;rs1684846;rs1684847;rs1386320;rs6867491;rs3749622;rs143401607;rs1486844;rs35142637;rs151117764;rs138878352;rs34220102;rs1493445;rs33930834;rs347699;rs347700;rs347701;rs144155273;rs347702;rs423924;rs418681;rs427203;rs347719;rs347718;rs347715;rs347713;rs425724;rs447505;rs1466604;rs1466605;rs4409094	ENSG00000145526	CDH18	1	5:20575688-20575957	prom	E072	ENSG00000145526	CDH18	Brain Inferior Temporal Lobe
	5:20560001-20600000	1	5:19480001-19520000	1.92e-15	HiC	GSE87112	Mesendoderm	intra	rs347722;rs770293;rs770294;rs410566;rs9292647;rs392488;rs398748;rs446427;rs1689695;rs1684846;rs1684847;rs1386320;rs6867491;rs3749622;rs143401607;rs1486844;rs35142637;rs151117764;rs138878352;rs34220102;rs1493445;rs33930834;rs347699;rs347700;rs347701;rs144155273;rs347702;rs423924;rs418681;rs427203;rs347719;rs347718;rs347715;rs347713;rs425724;rs447505;rs1466604;rs1466605;rs4409094	ENSG00000145526	CDH18	1	5:20575688-20575957	prom	E082	ENSG00000145526	CDH18	Fetal Brain Female
	5:20560001-20600000	1	5:19520001-19560000	6.25e-11	HiC	GSE87112	hESC	intra	rs1000727;rs1000726;rs189416;rs17217417;rs17283376;rs797311;rs1386317;rs11952421;rs1689680;rs72737430;rs1689682;rs144322921;rs60263608;rs1015104;rs373605	ENSG00000145526	CDH18	1	5:20575688-20575957	prom	E067	ENSG00000145526	CDH18	Brain Angular Gyrus
	5:20560001-20600000	1	5:19520001-19560000	6.25e-11	HiC	GSE87112	hESC	intra	rs1000727;rs1000726;rs189416;rs17217417;rs17283376;rs797311;rs1386317;rs11952421;rs1689680;rs72737430;rs1689682;rs144322921;rs60263608;rs1015104;rs373605	ENSG00000145526	CDH18	1	5:20575688-20575957	prom	E071	ENSG00000145526	CDH18	Brain Hippocampus Middle
	5:20560001-20600000	1	5:19520001-19560000	6.25e-11	HiC	GSE87112	hESC	intra	rs1000727;rs1000726;rs189416;rs17217417;rs17283376;rs797311;rs1386317;rs11952421;rs1689680;rs72737430;rs1689682;rs144322921;rs60263608;rs1015104;rs373605	ENSG00000145526	CDH18	1	5:20575688-20575957	prom	E072	ENSG00000145526	CDH18	Brain Inferior Temporal Lobe
	5:20560001-20600000	1	5:19520001-19560000	6.25e-11	HiC	GSE87112	hESC	intra	rs1000727;rs1000726;rs189416;rs17217417;rs17283376;rs797311;rs1386317;rs11952421;rs1689680;rs72737430;rs1689682;rs144322921;rs60263608;rs1015104;rs373605	ENSG00000145526	CDH18	1	5:20575688-20575957	prom	E082	ENSG00000145526	CDH18	Fetal Brain Female
	5:20560001-20600000	1	5:19480001-19520000	1.84e-20	HiC	GSE87112	hESC	intra	rs347722;rs770293;rs770294;rs410566;rs9292647;rs392488;rs398748;rs446427;rs1689695;rs1684846;rs1684847;rs1386320;rs6867491;rs3749622;rs143401607;rs1486844;rs35142637;rs151117764;rs138878352;rs34220102;rs1493445;rs33930834;rs347699;rs347700;rs347701;rs144155273;rs347702;rs423924;rs418681;rs427203;rs347719;rs347718;rs347715;rs347713;rs425724;rs447505;rs1466604;rs1466605;rs4409094	ENSG00000145526	CDH18	1	5:20575688-20575957	prom	E067	ENSG00000145526	CDH18	Brain Angular Gyrus
	5:20560001-20600000	1	5:19480001-19520000	1.84e-20	HiC	GSE87112	hESC	intra	rs347722;rs770293;rs770294;rs410566;rs9292647;rs392488;rs398748;rs446427;rs1689695;rs1684846;rs1684847;rs1386320;rs6867491;rs3749622;rs143401607;rs1486844;rs35142637;rs151117764;rs138878352;rs34220102;rs1493445;rs33930834;rs347699;rs347700;rs347701;rs144155273;rs347702;rs423924;rs418681;rs427203;rs347719;rs347718;rs347715;rs347713;rs425724;rs447505;rs1466604;rs1466605;rs4409094	ENSG00000145526	CDH18	1	5:20575688-20575957	prom	E071	ENSG00000145526	CDH18	Brain Hippocampus Middle
	5:20560001-20600000	1	5:19480001-19520000	1.84e-20	HiC	GSE87112	hESC	intra	rs347722;rs770293;rs770294;rs410566;rs9292647;rs392488;rs398748;rs446427;rs1689695;rs1684846;rs1684847;rs1386320;rs6867491;rs3749622;rs143401607;rs1486844;rs35142637;rs151117764;rs138878352;rs34220102;rs1493445;rs33930834;rs347699;rs347700;rs347701;rs144155273;rs347702;rs423924;rs418681;rs427203;rs347719;rs347718;rs347715;rs347713;rs425724;rs447505;rs1466604;rs1466605;rs4409094	ENSG00000145526	CDH18	1	5:20575688-20575957	prom	E072	ENSG00000145526	CDH18	Brain Inferior Temporal Lobe
	5:20560001-20600000	1	5:19480001-19520000	1.84e-20	HiC	GSE87112	hESC	intra	rs347722;rs770293;rs770294;rs410566;rs9292647;rs392488;rs398748;rs446427;rs1689695;rs1684846;rs1684847;rs1386320;rs6867491;rs3749622;rs143401607;rs1486844;rs35142637;rs151117764;rs138878352;rs34220102;rs1493445;rs33930834;rs347699;rs347700;rs347701;rs144155273;rs347702;rs423924;rs418681;rs427203;rs347719;rs347718;rs347715;rs347713;rs425724;rs447505;rs1466604;rs1466605;rs4409094	ENSG00000145526	CDH18	1	5:20575688-20575957	prom	E082	ENSG00000145526	CDH18	Fetal Brain Female
	5:20560001-20600000	1	5:19480001-19520000	1.79e-09	HiC	GSE87112	IMR90	intra	rs347722;rs770293;rs770294;rs410566;rs9292647;rs392488;rs398748;rs446427;rs1689695;rs1684846;rs1684847;rs1386320;rs6867491;rs3749622;rs143401607;rs1486844;rs35142637;rs151117764;rs138878352;rs34220102;rs1493445;rs33930834;rs347699;rs347700;rs347701;rs144155273;rs347702;rs423924;rs418681;rs427203;rs347719;rs347718;rs347715;rs347713;rs425724;rs447505;rs1466604;rs1466605;rs4409094	ENSG00000145526	CDH18	1	5:20575688-20575957	prom	E067	ENSG00000145526	CDH18	Brain Angular Gyrus
	5:20560001-20600000	1	5:19480001-19520000	1.79e-09	HiC	GSE87112	IMR90	intra	rs347722;rs770293;rs770294;rs410566;rs9292647;rs392488;rs398748;rs446427;rs1689695;rs1684846;rs1684847;rs1386320;rs6867491;rs3749622;rs143401607;rs1486844;rs35142637;rs151117764;rs138878352;rs34220102;rs1493445;rs33930834;rs347699;rs347700;rs347701;rs144155273;rs347702;rs423924;rs418681;rs427203;rs347719;rs347718;rs347715;rs347713;rs425724;rs447505;rs1466604;rs1466605;rs4409094	ENSG00000145526	CDH18	1	5:20575688-20575957	prom	E071	ENSG00000145526	CDH18	Brain Hippocampus Middle
	5:20560001-20600000	1	5:19480001-19520000	1.79e-09	HiC	GSE87112	IMR90	intra	rs347722;rs770293;rs770294;rs410566;rs9292647;rs392488;rs398748;rs446427;rs1689695;rs1684846;rs1684847;rs1386320;rs6867491;rs3749622;rs143401607;rs1486844;rs35142637;rs151117764;rs138878352;rs34220102;rs1493445;rs33930834;rs347699;rs347700;rs347701;rs144155273;rs347702;rs423924;rs418681;rs427203;rs347719;rs347718;rs347715;rs347713;rs425724;rs447505;rs1466604;rs1466605;rs4409094	ENSG00000145526	CDH18	1	5:20575688-20575957	prom	E072	ENSG00000145526	CDH18	Brain Inferior Temporal Lobe
	5:20560001-20600000	1	5:19480001-19520000	1.79e-09	HiC	GSE87112	IMR90	intra	rs347722;rs770293;rs770294;rs410566;rs9292647;rs392488;rs398748;rs446427;rs1689695;rs1684846;rs1684847;rs1386320;rs6867491;rs3749622;rs143401607;rs1486844;rs35142637;rs151117764;rs138878352;rs34220102;rs1493445;rs33930834;rs347699;rs347700;rs347701;rs144155273;rs347702;rs423924;rs418681;rs427203;rs347719;rs347718;rs347715;rs347713;rs425724;rs447505;rs1466604;rs1466605;rs4409094	ENSG00000145526	CDH18	1	5:20575688-20575957	prom	E082	ENSG00000145526	CDH18	Fetal Brain Female
	5:20560001-20600000	1	5:19520001-19560000	9.42e-24	HiC	GSE87112	Mesendoderm	intra	rs1000727;rs1000726;rs189416;rs17217417;rs17283376;rs797311;rs1386317;rs11952421;rs1689680;rs72737430;rs1689682;rs144322921;rs60263608;rs1015104;rs373605	ENSG00000145526	CDH18	1	5:20575688-20575957	prom	E067	ENSG00000145526	CDH18	Brain Angular Gyrus
	5:20560001-20600000	1	5:19520001-19560000	9.42e-24	HiC	GSE87112	Mesendoderm	intra	rs1000727;rs1000726;rs189416;rs17217417;rs17283376;rs797311;rs1386317;rs11952421;rs1689680;rs72737430;rs1689682;rs144322921;rs60263608;rs1015104;rs373605	ENSG00000145526	CDH18	1	5:20575688-20575957	prom	E071	ENSG00000145526	CDH18	Brain Hippocampus Middle
	5:20560001-20600000	1	5:19520001-19560000	9.42e-24	HiC	GSE87112	Mesendoderm	intra	rs1000727;rs1000726;rs189416;rs17217417;rs17283376;rs797311;rs1386317;rs11952421;rs1689680;rs72737430;rs1689682;rs144322921;rs60263608;rs1015104;rs373605	ENSG00000145526	CDH18	1	5:20575688-20575957	prom	E072	ENSG00000145526	CDH18	Brain Inferior Temporal Lobe
	5:20560001-20600000	1	5:19520001-19560000	9.42e-24	HiC	GSE87112	Mesendoderm	intra	rs1000727;rs1000726;rs189416;rs17217417;rs17283376;rs797311;rs1386317;rs11952421;rs1689680;rs72737430;rs1689682;rs144322921;rs60263608;rs1015104;rs373605	ENSG00000145526	CDH18	1	5:20575688-20575957	prom	E082	ENSG00000145526	CDH18	Fetal Brain Female
	5:20560001-20600000	1	5:19480001-19520000	6.22e-22	HiC	GSE87112	Mesenchymal_Stem_Cell	intra	rs347722;rs770293;rs770294;rs410566;rs9292647;rs392488;rs398748;rs446427;rs1689695;rs1684846;rs1684847;rs1386320;rs6867491;rs3749622;rs143401607;rs1486844;rs35142637;rs151117764;rs138878352;rs34220102;rs1493445;rs33930834;rs347699;rs347700;rs347701;rs144155273;rs347702;rs423924;rs418681;rs427203;rs347719;rs347718;rs347715;rs347713;rs425724;rs447505;rs1466604;rs1466605;rs4409094	ENSG00000145526	CDH18	1	5:20575688-20575957	prom	E067	ENSG00000145526	CDH18	Brain Angular Gyrus
	5:20560001-20600000	1	5:19480001-19520000	6.22e-22	HiC	GSE87112	Mesenchymal_Stem_Cell	intra	rs347722;rs770293;rs770294;rs410566;rs9292647;rs392488;rs398748;rs446427;rs1689695;rs1684846;rs1684847;rs1386320;rs6867491;rs3749622;rs143401607;rs1486844;rs35142637;rs151117764;rs138878352;rs34220102;rs1493445;rs33930834;rs347699;rs347700;rs347701;rs144155273;rs347702;rs423924;rs418681;rs427203;rs347719;rs347718;rs347715;rs347713;rs425724;rs447505;rs1466604;rs1466605;rs4409094	ENSG00000145526	CDH18	1	5:20575688-20575957	prom	E071	ENSG00000145526	CDH18	Brain Hippocampus Middle
	5:20560001-20600000	1	5:19480001-19520000	6.22e-22	HiC	GSE87112	Mesenchymal_Stem_Cell	intra	rs347722;rs770293;rs770294;rs410566;rs9292647;rs392488;rs398748;rs446427;rs1689695;rs1684846;rs1684847;rs1386320;rs6867491;rs3749622;rs143401607;rs1486844;rs35142637;rs151117764;rs138878352;rs34220102;rs1493445;rs33930834;rs347699;rs347700;rs347701;rs144155273;rs347702;rs423924;rs418681;rs427203;rs347719;rs347718;rs347715;rs347713;rs425724;rs447505;rs1466604;rs1466605;rs4409094	ENSG00000145526	CDH18	1	5:20575688-20575957	prom	E072	ENSG00000145526	CDH18	Brain Inferior Temporal Lobe
	5:20560001-20600000	1	5:19480001-19520000	6.22e-22	HiC	GSE87112	Mesenchymal_Stem_Cell	intra	rs347722;rs770293;rs770294;rs410566;rs9292647;rs392488;rs398748;rs446427;rs1689695;rs1684846;rs1684847;rs1386320;rs6867491;rs3749622;rs143401607;rs1486844;rs35142637;rs151117764;rs138878352;rs34220102;rs1493445;rs33930834;rs347699;rs347700;rs347701;rs144155273;rs347702;rs423924;rs418681;rs427203;rs347719;rs347718;rs347715;rs347713;rs425724;rs447505;rs1466604;rs1466605;rs4409094	ENSG00000145526	CDH18	1	5:20575688-20575957	prom	E082	ENSG00000145526	CDH18	Fetal Brain Female
	5:20560001-20600000	1	5:19520001-19560000	2.47e-11	HiC	GSE87112	Mesenchymal_Stem_Cell	intra	rs1000727;rs1000726;rs189416;rs17217417;rs17283376;rs797311;rs1386317;rs11952421;rs1689680;rs72737430;rs1689682;rs144322921;rs60263608;rs1015104;rs373605	ENSG00000145526	CDH18	1	5:20575688-20575957	prom	E067	ENSG00000145526	CDH18	Brain Angular Gyrus
	5:20560001-20600000	1	5:19520001-19560000	2.47e-11	HiC	GSE87112	Mesenchymal_Stem_Cell	intra	rs1000727;rs1000726;rs189416;rs17217417;rs17283376;rs797311;rs1386317;rs11952421;rs1689680;rs72737430;rs1689682;rs144322921;rs60263608;rs1015104;rs373605	ENSG00000145526	CDH18	1	5:20575688-20575957	prom	E071	ENSG00000145526	CDH18	Brain Hippocampus Middle
	5:20560001-20600000	1	5:19520001-19560000	2.47e-11	HiC	GSE87112	Mesenchymal_Stem_Cell	intra	rs1000727;rs1000726;rs189416;rs17217417;rs17283376;rs797311;rs1386317;rs11952421;rs1689680;rs72737430;rs1689682;rs144322921;rs60263608;rs1015104;rs373605	ENSG00000145526	CDH18	1	5:20575688-20575957	prom	E072	ENSG00000145526	CDH18	Brain Inferior Temporal Lobe
	5:20560001-20600000	1	5:19520001-19560000	2.47e-11	HiC	GSE87112	Mesenchymal_Stem_Cell	intra	rs1000727;rs1000726;rs189416;rs17217417;rs17283376;rs797311;rs1386317;rs11952421;rs1689680;rs72737430;rs1689682;rs144322921;rs60263608;rs1015104;rs373605	ENSG00000145526	CDH18	1	5:20575688-20575957	prom	E082	ENSG00000145526	CDH18	Fetal Brain Female
	19:44600001-44640000	2	19:45400001-45440000	6.25e-07	HiC	GSE87112	IMR90	intra	rs429358;rs12721046;rs12721051;rs56131196;rs4420638;rs814573;rs157592;rs111789331;rs66626994	ENSG00000186019:ENSG00000256294	AC021092.1:ZNF225	1	19:44615926-44616790	prom	E009	ENSG00000256294	ZNF225	H9 Derived Neuronal Progenitor Cultured Cells
	19:44600001-44640000	2	19:45400001-45440000	6.25e-07	HiC	GSE87112	IMR90	intra	rs429358;rs12721046;rs12721051;rs56131196;rs4420638;rs814573;rs157592;rs111789331;rs66626994	ENSG00000186019:ENSG00000256294	AC021092.1:ZNF225	1	19:44615926-44616790	prom	E010	ENSG00000256294	ZNF225	H9 Derived Neuron Cultured Cells
	19:44600001-44640000	2	19:45400001-45440000	6.25e-07	HiC	GSE87112	IMR90	intra	rs429358;rs12721046;rs12721051;rs56131196;rs4420638;rs814573;rs157592;rs111789331;rs66626994	ENSG00000186019:ENSG00000256294	AC021092.1:ZNF225	1	19:44615926-44616790	prom	E053	ENSG00000256294	ZNF225	Cortex derived primary cultured neurospheres
	19:44600001-44640000	2	19:45400001-45440000	6.25e-07	HiC	GSE87112	IMR90	intra	rs429358;rs12721046;rs12721051;rs56131196;rs4420638;rs814573;rs157592;rs111789331;rs66626994	ENSG00000186019:ENSG00000256294	AC021092.1:ZNF225	1	19:44615926-44616790	prom	E054	ENSG00000256294	ZNF225	Ganglion Eminence derived primary cultured neurospheres
	19:44600001-44640000	2	19:45400001-45440000	6.25e-07	HiC	GSE87112	IMR90	intra	rs429358;rs12721046;rs12721051;rs56131196;rs4420638;rs814573;rs157592;rs111789331;rs66626994	ENSG00000186019:ENSG00000256294	AC021092.1:ZNF225	1	19:44615926-44616790	prom	E067	ENSG00000256294	ZNF225	Brain Angular Gyrus
	19:44600001-44640000	2	19:45400001-45440000	6.25e-07	HiC	GSE87112	IMR90	intra	rs429358;rs12721046;rs12721051;rs56131196;rs4420638;rs814573;rs157592;rs111789331;rs66626994	ENSG00000186019:ENSG00000256294	AC021092.1:ZNF225	1	19:44615926-44616790	prom	E068	ENSG00000256294	ZNF225	Brain Anterior Caudate
	19:44600001-44640000	2	19:45400001-45440000	6.25e-07	HiC	GSE87112	IMR90	intra	rs429358;rs12721046;rs12721051;rs56131196;rs4420638;rs814573;rs157592;rs111789331;rs66626994	ENSG00000186019:ENSG00000256294	AC021092.1:ZNF225	1	19:44615926-44616790	prom	E069	ENSG00000256294	ZNF225	Brain Cingulate Gyrus
	19:44600001-44640000	2	19:45400001-45440000	6.25e-07	HiC	GSE87112	IMR90	intra	rs429358;rs12721046;rs12721051;rs56131196;rs4420638;rs814573;rs157592;rs111789331;rs66626994	ENSG00000186019:ENSG00000256294	AC021092.1:ZNF225	1	19:44615926-44616790	prom	E070	ENSG00000256294	ZNF225	Brain Germinal Matrix
	19:44600001-44640000	2	19:45400001-45440000	6.25e-07	HiC	GSE87112	IMR90	intra	rs429358;rs12721046;rs12721051;rs56131196;rs4420638;rs814573;rs157592;rs111789331;rs66626994	ENSG00000186019:ENSG00000256294	AC021092.1:ZNF225	1	19:44615926-44616790	prom	E071	ENSG00000256294	ZNF225	Brain Hippocampus Middle
	19:44600001-44640000	2	19:45400001-45440000	6.25e-07	HiC	GSE87112	IMR90	intra	rs429358;rs12721046;rs12721051;rs56131196;rs4420638;rs814573;rs157592;rs111789331;rs66626994	ENSG00000186019:ENSG00000256294	AC021092.1:ZNF225	1	19:44615926-44616790	prom	E072	ENSG00000256294	ZNF225	Brain Inferior Temporal Lobe
	19:44600001-44640000	2	19:45400001-45440000	6.25e-07	HiC	GSE87112	IMR90	intra	rs429358;rs12721046;rs12721051;rs56131196;rs4420638;rs814573;rs157592;rs111789331;rs66626994	ENSG00000186019:ENSG00000256294	AC021092.1:ZNF225	1	19:44615926-44616790	prom	E073	ENSG00000256294	ZNF225	Brain_Dorsolateral_Prefrontal_Cortex
	19:44600001-44640000	2	19:45400001-45440000	6.25e-07	HiC	GSE87112	IMR90	intra	rs429358;rs12721046;rs12721051;rs56131196;rs4420638;rs814573;rs157592;rs111789331;rs66626994	ENSG00000186019:ENSG00000256294	AC021092.1:ZNF225	1	19:44615926-44616790	prom	E074	ENSG00000256294	ZNF225	Brain Substantia Nigra
	19:44600001-44640000	2	19:45400001-45440000	6.25e-07	HiC	GSE87112	IMR90	intra	rs429358;rs12721046;rs12721051;rs56131196;rs4420638;rs814573;rs157592;rs111789331;rs66626994	ENSG00000186019:ENSG00000256294	AC021092.1:ZNF225	1	19:44615926-44616790	prom	E081	ENSG00000256294	ZNF225	Fetal Brain Male
	19:44600001-44640000	2	19:45400001-45440000	6.25e-07	HiC	GSE87112	IMR90	intra	rs429358;rs12721046;rs12721051;rs56131196;rs4420638;rs814573;rs157592;rs111789331;rs66626994	ENSG00000186019:ENSG00000256294	AC021092.1:ZNF225	1	19:44615926-44616790	prom	E082	ENSG00000256294	ZNF225	Fetal Brain Female
	19:44600001-44640000	2	19:45400001-45440000	6.25e-07	HiC	GSE87112	IMR90	intra	rs429358;rs12721046;rs12721051;rs56131196;rs4420638;rs814573;rs157592;rs111789331;rs66626994	ENSG00000186019:ENSG00000256294	AC021092.1:ZNF225	1	19:44616807-44618483	prom	E007	ENSG00000186019:ENSG00000256294	AC021092.1:ZNF225	H1 Derived Neuronal Progenitor Cultured Cells
	19:44600001-44640000	2	19:45400001-45440000	6.25e-07	HiC	GSE87112	IMR90	intra	rs429358;rs12721046;rs12721051;rs56131196;rs4420638;rs814573;rs157592;rs111789331;rs66626994	ENSG00000186019:ENSG00000256294	AC021092.1:ZNF225	1	19:44616807-44618483	prom	E009	ENSG00000186019:ENSG00000256294	AC021092.1:ZNF225	H9 Derived Neuronal Progenitor Cultured Cells
	19:44600001-44640000	2	19:45400001-45440000	6.25e-07	HiC	GSE87112	IMR90	intra	rs429358;rs12721046;rs12721051;rs56131196;rs4420638;rs814573;rs157592;rs111789331;rs66626994	ENSG00000186019:ENSG00000256294	AC021092.1:ZNF225	1	19:44616807-44618483	prom	E010	ENSG00000186019:ENSG00000256294	AC021092.1:ZNF225	H9 Derived Neuron Cultured Cells
	19:44600001-44640000	2	19:45400001-45440000	6.25e-07	HiC	GSE87112	IMR90	intra	rs429358;rs12721046;rs12721051;rs56131196;rs4420638;rs814573;rs157592;rs111789331;rs66626994	ENSG00000186019:ENSG00000256294	AC021092.1:ZNF225	1	19:44616807-44618483	prom	E053	ENSG00000186019:ENSG00000256294	AC021092.1:ZNF225	Cortex derived primary cultured neurospheres
	19:44600001-44640000	2	19:45400001-45440000	6.25e-07	HiC	GSE87112	IMR90	intra	rs429358;rs12721046;rs12721051;rs56131196;rs4420638;rs814573;rs157592;rs111789331;rs66626994	ENSG00000186019:ENSG00000256294	AC021092.1:ZNF225	1	19:44616807-44618483	prom	E054	ENSG00000186019:ENSG00000256294	AC021092.1:ZNF225	Ganglion Eminence derived primary cultured neurospheres
	19:44600001-44640000	2	19:45400001-45440000	6.25e-07	HiC	GSE87112	IMR90	intra	rs429358;rs12721046;rs12721051;rs56131196;rs4420638;rs814573;rs157592;rs111789331;rs66626994	ENSG00000186019:ENSG00000256294	AC021092.1:ZNF225	1	19:44616807-44618483	prom	E067	ENSG00000186019:ENSG00000256294	AC021092.1:ZNF225	Brain Angular Gyrus
	19:44600001-44640000	2	19:45400001-45440000	6.25e-07	HiC	GSE87112	IMR90	intra	rs429358;rs12721046;rs12721051;rs56131196;rs4420638;rs814573;rs157592;rs111789331;rs66626994	ENSG00000186019:ENSG00000256294	AC021092.1:ZNF225	1	19:44616807-44618483	prom	E068	ENSG00000186019:ENSG00000256294	AC021092.1:ZNF225	Brain Anterior Caudate
	19:44600001-44640000	2	19:45400001-45440000	6.25e-07	HiC	GSE87112	IMR90	intra	rs429358;rs12721046;rs12721051;rs56131196;rs4420638;rs814573;rs157592;rs111789331;rs66626994	ENSG00000186019:ENSG00000256294	AC021092.1:ZNF225	1	19:44616807-44618483	prom	E069	ENSG00000186019:ENSG00000256294	AC021092.1:ZNF225	Brain Cingulate Gyrus
	19:44600001-44640000	2	19:45400001-45440000	6.25e-07	HiC	GSE87112	IMR90	intra	rs429358;rs12721046;rs12721051;rs56131196;rs4420638;rs814573;rs157592;rs111789331;rs66626994	ENSG00000186019:ENSG00000256294	AC021092.1:ZNF225	1	19:44616807-44618483	prom	E070	ENSG00000186019:ENSG00000256294	AC021092.1:ZNF225	Brain Germinal Matrix
	19:44600001-44640000	2	19:45400001-45440000	6.25e-07	HiC	GSE87112	IMR90	intra	rs429358;rs12721046;rs12721051;rs56131196;rs4420638;rs814573;rs157592;rs111789331;rs66626994	ENSG00000186019:ENSG00000256294	AC021092.1:ZNF225	1	19:44616807-44618483	prom	E071	ENSG00000186019:ENSG00000256294	AC021092.1:ZNF225	Brain Hippocampus Middle
	19:44600001-44640000	2	19:45400001-45440000	6.25e-07	HiC	GSE87112	IMR90	intra	rs429358;rs12721046;rs12721051;rs56131196;rs4420638;rs814573;rs157592;rs111789331;rs66626994	ENSG00000186019:ENSG00000256294	AC021092.1:ZNF225	1	19:44616807-44618483	prom	E072	ENSG00000186019:ENSG00000256294	AC021092.1:ZNF225	Brain Inferior Temporal Lobe
	19:44600001-44640000	2	19:45400001-45440000	6.25e-07	HiC	GSE87112	IMR90	intra	rs429358;rs12721046;rs12721051;rs56131196;rs4420638;rs814573;rs157592;rs111789331;rs66626994	ENSG00000186019:ENSG00000256294	AC021092.1:ZNF225	1	19:44616807-44618483	prom	E073	ENSG00000186019:ENSG00000256294	AC021092.1:ZNF225	Brain_Dorsolateral_Prefrontal_Cortex
	19:44600001-44640000	2	19:45400001-45440000	6.25e-07	HiC	GSE87112	IMR90	intra	rs429358;rs12721046;rs12721051;rs56131196;rs4420638;rs814573;rs157592;rs111789331;rs66626994	ENSG00000186019:ENSG00000256294	AC021092.1:ZNF225	1	19:44616807-44618483	prom	E074	ENSG00000186019:ENSG00000256294	AC021092.1:ZNF225	Brain Substantia Nigra
	19:44600001-44640000	2	19:45400001-45440000	6.25e-07	HiC	GSE87112	IMR90	intra	rs429358;rs12721046;rs12721051;rs56131196;rs4420638;rs814573;rs157592;rs111789331;rs66626994	ENSG00000186019:ENSG00000256294	AC021092.1:ZNF225	1	19:44616807-44618483	prom	E081	ENSG00000186019:ENSG00000256294	AC021092.1:ZNF225	Fetal Brain Male
	19:44600001-44640000	2	19:45400001-45440000	6.25e-07	HiC	GSE87112	IMR90	intra	rs429358;rs12721046;rs12721051;rs56131196;rs4420638;rs814573;rs157592;rs111789331;rs66626994	ENSG00000186019:ENSG00000256294	AC021092.1:ZNF225	1	19:44616807-44618483	prom	E082	ENSG00000186019:ENSG00000256294	AC021092.1:ZNF225	Fetal Brain Female
	19:45120001-45160000	2	19:45400001-45440000	6.03e-07	HiC	GSE87112	Mesenchymal_Stem_Cell	intra	rs429358;rs12721046;rs12721051;rs56131196;rs4420638;rs814573;rs157592;rs111789331;rs66626994	ENSG00000230666:ENSG00000073008	CEACAM22P:PVR	1	19:45146844-45148017	prom	E007	ENSG00000073008	PVR	H1 Derived Neuronal Progenitor Cultured Cells
	19:45120001-45160000	2	19:45400001-45440000	6.03e-07	HiC	GSE87112	Mesenchymal_Stem_Cell	intra	rs429358;rs12721046;rs12721051;rs56131196;rs4420638;rs814573;rs157592;rs111789331;rs66626994	ENSG00000230666:ENSG00000073008	CEACAM22P:PVR	1	19:45146844-45148017	prom	E009	ENSG00000073008	PVR	H9 Derived Neuronal Progenitor Cultured Cells
	19:45120001-45160000	2	19:45400001-45440000	6.03e-07	HiC	GSE87112	Mesenchymal_Stem_Cell	intra	rs429358;rs12721046;rs12721051;rs56131196;rs4420638;rs814573;rs157592;rs111789331;rs66626994	ENSG00000230666:ENSG00000073008	CEACAM22P:PVR	1	19:45146844-45148017	prom	E010	ENSG00000073008	PVR	H9 Derived Neuron Cultured Cells
	19:45120001-45160000	2	19:45400001-45440000	6.03e-07	HiC	GSE87112	Mesenchymal_Stem_Cell	intra	rs429358;rs12721046;rs12721051;rs56131196;rs4420638;rs814573;rs157592;rs111789331;rs66626994	ENSG00000230666:ENSG00000073008	CEACAM22P:PVR	1	19:45146844-45148017	prom	E053	ENSG00000073008	PVR	Cortex derived primary cultured neurospheres
	19:45120001-45160000	2	19:45400001-45440000	6.03e-07	HiC	GSE87112	Mesenchymal_Stem_Cell	intra	rs429358;rs12721046;rs12721051;rs56131196;rs4420638;rs814573;rs157592;rs111789331;rs66626994	ENSG00000230666:ENSG00000073008	CEACAM22P:PVR	1	19:45146844-45148017	prom	E054	ENSG00000073008	PVR	Ganglion Eminence derived primary cultured neurospheres
	19:45120001-45160000	2	19:45400001-45440000	6.03e-07	HiC	GSE87112	Mesenchymal_Stem_Cell	intra	rs429358;rs12721046;rs12721051;rs56131196;rs4420638;rs814573;rs157592;rs111789331;rs66626994	ENSG00000230666:ENSG00000073008	CEACAM22P:PVR	1	19:45146844-45148017	prom	E067	ENSG00000073008	PVR	Brain Angular Gyrus
	19:45120001-45160000	2	19:45400001-45440000	6.03e-07	HiC	GSE87112	Mesenchymal_Stem_Cell	intra	rs429358;rs12721046;rs12721051;rs56131196;rs4420638;rs814573;rs157592;rs111789331;rs66626994	ENSG00000230666:ENSG00000073008	CEACAM22P:PVR	1	19:45146844-45148017	prom	E068	ENSG00000073008	PVR	Brain Anterior Caudate
	19:45120001-45160000	2	19:45400001-45440000	6.03e-07	HiC	GSE87112	Mesenchymal_Stem_Cell	intra	rs429358;rs12721046;rs12721051;rs56131196;rs4420638;rs814573;rs157592;rs111789331;rs66626994	ENSG00000230666:ENSG00000073008	CEACAM22P:PVR	1	19:45146844-45148017	prom	E069	ENSG00000073008	PVR	Brain Cingulate Gyrus
	19:45120001-45160000	2	19:45400001-45440000	6.03e-07	HiC	GSE87112	Mesenchymal_Stem_Cell	intra	rs429358;rs12721046;rs12721051;rs56131196;rs4420638;rs814573;rs157592;rs111789331;rs66626994	ENSG00000230666:ENSG00000073008	CEACAM22P:PVR	1	19:45146844-45148017	prom	E070	ENSG00000073008	PVR	Brain Germinal Matrix
	19:45120001-45160000	2	19:45400001-45440000	6.03e-07	HiC	GSE87112	Mesenchymal_Stem_Cell	intra	rs429358;rs12721046;rs12721051;rs56131196;rs4420638;rs814573;rs157592;rs111789331;rs66626994	ENSG00000230666:ENSG00000073008	CEACAM22P:PVR	1	19:45146844-45148017	prom	E071	ENSG00000073008	PVR	Brain Hippocampus Middle
	19:45120001-45160000	2	19:45400001-45440000	6.03e-07	HiC	GSE87112	Mesenchymal_Stem_Cell	intra	rs429358;rs12721046;rs12721051;rs56131196;rs4420638;rs814573;rs157592;rs111789331;rs66626994	ENSG00000230666:ENSG00000073008	CEACAM22P:PVR	1	19:45146844-45148017	prom	E072	ENSG00000073008	PVR	Brain Inferior Temporal Lobe
	19:45120001-45160000	2	19:45400001-45440000	6.03e-07	HiC	GSE87112	Mesenchymal_Stem_Cell	intra	rs429358;rs12721046;rs12721051;rs56131196;rs4420638;rs814573;rs157592;rs111789331;rs66626994	ENSG00000230666:ENSG00000073008	CEACAM22P:PVR	1	19:45146844-45148017	prom	E073	ENSG00000073008	PVR	Brain_Dorsolateral_Prefrontal_Cortex
	19:45120001-45160000	2	19:45400001-45440000	6.03e-07	HiC	GSE87112	Mesenchymal_Stem_Cell	intra	rs429358;rs12721046;rs12721051;rs56131196;rs4420638;rs814573;rs157592;rs111789331;rs66626994	ENSG00000230666:ENSG00000073008	CEACAM22P:PVR	1	19:45146844-45148017	prom	E074	ENSG00000073008	PVR	Brain Substantia Nigra
	19:45120001-45160000	2	19:45400001-45440000	6.03e-07	HiC	GSE87112	Mesenchymal_Stem_Cell	intra	rs429358;rs12721046;rs12721051;rs56131196;rs4420638;rs814573;rs157592;rs111789331;rs66626994	ENSG00000230666:ENSG00000073008	CEACAM22P:PVR	1	19:45146844-45148017	prom	E081	ENSG00000073008	PVR	Fetal Brain Male
	19:45120001-45160000	2	19:45400001-45440000	6.03e-07	HiC	GSE87112	Mesenchymal_Stem_Cell	intra	rs429358;rs12721046;rs12721051;rs56131196;rs4420638;rs814573;rs157592;rs111789331;rs66626994	ENSG00000230666:ENSG00000073008	CEACAM22P:PVR	1	19:45146844-45148017	prom	E082	ENSG00000073008	PVR	Fetal Brain Female
	19:45440001-45480000	2	19:45400001-45440000	9.6e-08	HiC	GSE87112	Trophoblast-like_Cell	intra	rs429358;rs12721046;rs12721051;rs56131196;rs4420638;rs814573;rs157592;rs111789331;rs66626994	ENSG00000224916:ENSG00000267467:ENSG00000234906:ENSG00000104853	APOC4-APOC2:APOC4:APOC2:CLPTM1	1	19:45457581-45459250	prom	E007	ENSG00000104853	CLPTM1	H1 Derived Neuronal Progenitor Cultured Cells
	19:45440001-45480000	2	19:45400001-45440000	9.6e-08	HiC	GSE87112	Trophoblast-like_Cell	intra	rs429358;rs12721046;rs12721051;rs56131196;rs4420638;rs814573;rs157592;rs111789331;rs66626994	ENSG00000224916:ENSG00000267467:ENSG00000234906:ENSG00000104853	APOC4-APOC2:APOC4:APOC2:CLPTM1	1	19:45457581-45459250	prom	E009	ENSG00000104853	CLPTM1	H9 Derived Neuronal Progenitor Cultured Cells
	19:45440001-45480000	2	19:45400001-45440000	9.6e-08	HiC	GSE87112	Trophoblast-like_Cell	intra	rs429358;rs12721046;rs12721051;rs56131196;rs4420638;rs814573;rs157592;rs111789331;rs66626994	ENSG00000224916:ENSG00000267467:ENSG00000234906:ENSG00000104853	APOC4-APOC2:APOC4:APOC2:CLPTM1	1	19:45457581-45459250	prom	E010	ENSG00000104853	CLPTM1	H9 Derived Neuron Cultured Cells
	19:45440001-45480000	2	19:45400001-45440000	9.6e-08	HiC	GSE87112	Trophoblast-like_Cell	intra	rs429358;rs12721046;rs12721051;rs56131196;rs4420638;rs814573;rs157592;rs111789331;rs66626994	ENSG00000224916:ENSG00000267467:ENSG00000234906:ENSG00000104853	APOC4-APOC2:APOC4:APOC2:CLPTM1	1	19:45457581-45459250	prom	E053	ENSG00000104853	CLPTM1	Cortex derived primary cultured neurospheres
	19:45440001-45480000	2	19:45400001-45440000	9.6e-08	HiC	GSE87112	Trophoblast-like_Cell	intra	rs429358;rs12721046;rs12721051;rs56131196;rs4420638;rs814573;rs157592;rs111789331;rs66626994	ENSG00000224916:ENSG00000267467:ENSG00000234906:ENSG00000104853	APOC4-APOC2:APOC4:APOC2:CLPTM1	1	19:45457581-45459250	prom	E054	ENSG00000104853	CLPTM1	Ganglion Eminence derived primary cultured neurospheres
	19:45440001-45480000	2	19:45400001-45440000	9.6e-08	HiC	GSE87112	Trophoblast-like_Cell	intra	rs429358;rs12721046;rs12721051;rs56131196;rs4420638;rs814573;rs157592;rs111789331;rs66626994	ENSG00000224916:ENSG00000267467:ENSG00000234906:ENSG00000104853	APOC4-APOC2:APOC4:APOC2:CLPTM1	1	19:45457581-45459250	prom	E067	ENSG00000104853	CLPTM1	Brain Angular Gyrus
	19:45440001-45480000	2	19:45400001-45440000	9.6e-08	HiC	GSE87112	Trophoblast-like_Cell	intra	rs429358;rs12721046;rs12721051;rs56131196;rs4420638;rs814573;rs157592;rs111789331;rs66626994	ENSG00000224916:ENSG00000267467:ENSG00000234906:ENSG00000104853	APOC4-APOC2:APOC4:APOC2:CLPTM1	1	19:45457581-45459250	prom	E068	ENSG00000104853	CLPTM1	Brain Anterior Caudate
	19:45440001-45480000	2	19:45400001-45440000	9.6e-08	HiC	GSE87112	Trophoblast-like_Cell	intra	rs429358;rs12721046;rs12721051;rs56131196;rs4420638;rs814573;rs157592;rs111789331;rs66626994	ENSG00000224916:ENSG00000267467:ENSG00000234906:ENSG00000104853	APOC4-APOC2:APOC4:APOC2:CLPTM1	1	19:45457581-45459250	prom	E069	ENSG00000104853	CLPTM1	Brain Cingulate Gyrus
	19:45440001-45480000	2	19:45400001-45440000	9.6e-08	HiC	GSE87112	Trophoblast-like_Cell	intra	rs429358;rs12721046;rs12721051;rs56131196;rs4420638;rs814573;rs157592;rs111789331;rs66626994	ENSG00000224916:ENSG00000267467:ENSG00000234906:ENSG00000104853	APOC4-APOC2:APOC4:APOC2:CLPTM1	1	19:45457581-45459250	prom	E070	ENSG00000104853	CLPTM1	Brain Germinal Matrix
	19:45440001-45480000	2	19:45400001-45440000	9.6e-08	HiC	GSE87112	Trophoblast-like_Cell	intra	rs429358;rs12721046;rs12721051;rs56131196;rs4420638;rs814573;rs157592;rs111789331;rs66626994	ENSG00000224916:ENSG00000267467:ENSG00000234906:ENSG00000104853	APOC4-APOC2:APOC4:APOC2:CLPTM1	1	19:45457581-45459250	prom	E071	ENSG00000104853	CLPTM1	Brain Hippocampus Middle
	19:45440001-45480000	2	19:45400001-45440000	9.6e-08	HiC	GSE87112	Trophoblast-like_Cell	intra	rs429358;rs12721046;rs12721051;rs56131196;rs4420638;rs814573;rs157592;rs111789331;rs66626994	ENSG00000224916:ENSG00000267467:ENSG00000234906:ENSG00000104853	APOC4-APOC2:APOC4:APOC2:CLPTM1	1	19:45457581-45459250	prom	E072	ENSG00000104853	CLPTM1	Brain Inferior Temporal Lobe
	19:45440001-45480000	2	19:45400001-45440000	9.6e-08	HiC	GSE87112	Trophoblast-like_Cell	intra	rs429358;rs12721046;rs12721051;rs56131196;rs4420638;rs814573;rs157592;rs111789331;rs66626994	ENSG00000224916:ENSG00000267467:ENSG00000234906:ENSG00000104853	APOC4-APOC2:APOC4:APOC2:CLPTM1	1	19:45457581-45459250	prom	E073	ENSG00000104853	CLPTM1	Brain_Dorsolateral_Prefrontal_Cortex
	19:45440001-45480000	2	19:45400001-45440000	9.6e-08	HiC	GSE87112	Trophoblast-like_Cell	intra	rs429358;rs12721046;rs12721051;rs56131196;rs4420638;rs814573;rs157592;rs111789331;rs66626994	ENSG00000224916:ENSG00000267467:ENSG00000234906:ENSG00000104853	APOC4-APOC2:APOC4:APOC2:CLPTM1	1	19:45457581-45459250	prom	E074	ENSG00000104853	CLPTM1	Brain Substantia Nigra
	19:45440001-45480000	2	19:45400001-45440000	9.6e-08	HiC	GSE87112	Trophoblast-like_Cell	intra	rs429358;rs12721046;rs12721051;rs56131196;rs4420638;rs814573;rs157592;rs111789331;rs66626994	ENSG00000224916:ENSG00000267467:ENSG00000234906:ENSG00000104853	APOC4-APOC2:APOC4:APOC2:CLPTM1	1	19:45457581-45459250	prom	E081	ENSG00000104853	CLPTM1	Fetal Brain Male
	19:45440001-45480000	2	19:45400001-45440000	9.6e-08	HiC	GSE87112	Trophoblast-like_Cell	intra	rs429358;rs12721046;rs12721051;rs56131196;rs4420638;rs814573;rs157592;rs111789331;rs66626994	ENSG00000224916:ENSG00000267467:ENSG00000234906:ENSG00000104853	APOC4-APOC2:APOC4:APOC2:CLPTM1	1	19:45457581-45459250	prom	E082	ENSG00000104853	CLPTM1	Fetal Brain Female
	19:45440001-45480000	2	19:45400001-45440000	9.6e-08	HiC	GSE87112	Trophoblast-like_Cell	intra	rs429358;rs12721046;rs12721051;rs56131196;rs4420638;rs814573;rs157592;rs111789331;rs66626994	ENSG00000224916:ENSG00000267467:ENSG00000234906:ENSG00000104853	APOC4-APOC2:APOC4:APOC2:CLPTM1	1	19:45445732-45445792	dyadic	E009	ENSG00000224916:ENSG00000267467	APOC4-APOC2:APOC4	H9 Derived Neuronal Progenitor Cultured Cells
	19:45440001-45480000	2	19:45400001-45440000	9.6e-08	HiC	GSE87112	Trophoblast-like_Cell	intra	rs429358;rs12721046;rs12721051;rs56131196;rs4420638;rs814573;rs157592;rs111789331;rs66626994	ENSG00000224916:ENSG00000267467:ENSG00000234906:ENSG00000104853	APOC4-APOC2:APOC4:APOC2:CLPTM1	1	19:45445732-45445792	dyadic	E053	ENSG00000224916:ENSG00000267467	APOC4-APOC2:APOC4	Cortex derived primary cultured neurospheres
	19:45440001-45480000	2	19:45400001-45440000	9.6e-08	HiC	GSE87112	Trophoblast-like_Cell	intra	rs429358;rs12721046;rs12721051;rs56131196;rs4420638;rs814573;rs157592;rs111789331;rs66626994	ENSG00000224916:ENSG00000267467:ENSG00000234906:ENSG00000104853	APOC4-APOC2:APOC4:APOC2:CLPTM1	1	19:45445732-45445792	dyadic	E068	ENSG00000224916:ENSG00000267467	APOC4-APOC2:APOC4	Brain Anterior Caudate
	19:45440001-45480000	2	19:45400001-45440000	9.6e-08	HiC	GSE87112	Trophoblast-like_Cell	intra	rs429358;rs12721046;rs12721051;rs56131196;rs4420638;rs814573;rs157592;rs111789331;rs66626994	ENSG00000224916:ENSG00000267467:ENSG00000234906:ENSG00000104853	APOC4-APOC2:APOC4:APOC2:CLPTM1	1	19:45445732-45445792	dyadic	E082	ENSG00000224916:ENSG00000267467	APOC4-APOC2:APOC4	Fetal Brain Female
	19:45440001-45480000	2	19:45400001-45440000	8.36e-53	HiC	GSE87112	IMR90	intra	rs429358;rs12721046;rs12721051;rs56131196;rs4420638;rs814573;rs157592;rs111789331;rs66626994	ENSG00000224916:ENSG00000267467:ENSG00000234906:ENSG00000104853	APOC4-APOC2:APOC4:APOC2:CLPTM1	1	19:45457581-45459250	prom	E007	ENSG00000104853	CLPTM1	H1 Derived Neuronal Progenitor Cultured Cells
	19:45440001-45480000	2	19:45400001-45440000	8.36e-53	HiC	GSE87112	IMR90	intra	rs429358;rs12721046;rs12721051;rs56131196;rs4420638;rs814573;rs157592;rs111789331;rs66626994	ENSG00000224916:ENSG00000267467:ENSG00000234906:ENSG00000104853	APOC4-APOC2:APOC4:APOC2:CLPTM1	1	19:45457581-45459250	prom	E009	ENSG00000104853	CLPTM1	H9 Derived Neuronal Progenitor Cultured Cells
	19:45440001-45480000	2	19:45400001-45440000	8.36e-53	HiC	GSE87112	IMR90	intra	rs429358;rs12721046;rs12721051;rs56131196;rs4420638;rs814573;rs157592;rs111789331;rs66626994	ENSG00000224916:ENSG00000267467:ENSG00000234906:ENSG00000104853	APOC4-APOC2:APOC4:APOC2:CLPTM1	1	19:45457581-45459250	prom	E010	ENSG00000104853	CLPTM1	H9 Derived Neuron Cultured Cells
	19:45440001-45480000	2	19:45400001-45440000	8.36e-53	HiC	GSE87112	IMR90	intra	rs429358;rs12721046;rs12721051;rs56131196;rs4420638;rs814573;rs157592;rs111789331;rs66626994	ENSG00000224916:ENSG00000267467:ENSG00000234906:ENSG00000104853	APOC4-APOC2:APOC4:APOC2:CLPTM1	1	19:45457581-45459250	prom	E053	ENSG00000104853	CLPTM1	Cortex derived primary cultured neurospheres
	19:45440001-45480000	2	19:45400001-45440000	8.36e-53	HiC	GSE87112	IMR90	intra	rs429358;rs12721046;rs12721051;rs56131196;rs4420638;rs814573;rs157592;rs111789331;rs66626994	ENSG00000224916:ENSG00000267467:ENSG00000234906:ENSG00000104853	APOC4-APOC2:APOC4:APOC2:CLPTM1	1	19:45457581-45459250	prom	E054	ENSG00000104853	CLPTM1	Ganglion Eminence derived primary cultured neurospheres
	19:45440001-45480000	2	19:45400001-45440000	8.36e-53	HiC	GSE87112	IMR90	intra	rs429358;rs12721046;rs12721051;rs56131196;rs4420638;rs814573;rs157592;rs111789331;rs66626994	ENSG00000224916:ENSG00000267467:ENSG00000234906:ENSG00000104853	APOC4-APOC2:APOC4:APOC2:CLPTM1	1	19:45457581-45459250	prom	E067	ENSG00000104853	CLPTM1	Brain Angular Gyrus
	19:45440001-45480000	2	19:45400001-45440000	8.36e-53	HiC	GSE87112	IMR90	intra	rs429358;rs12721046;rs12721051;rs56131196;rs4420638;rs814573;rs157592;rs111789331;rs66626994	ENSG00000224916:ENSG00000267467:ENSG00000234906:ENSG00000104853	APOC4-APOC2:APOC4:APOC2:CLPTM1	1	19:45457581-45459250	prom	E068	ENSG00000104853	CLPTM1	Brain Anterior Caudate
	19:45440001-45480000	2	19:45400001-45440000	8.36e-53	HiC	GSE87112	IMR90	intra	rs429358;rs12721046;rs12721051;rs56131196;rs4420638;rs814573;rs157592;rs111789331;rs66626994	ENSG00000224916:ENSG00000267467:ENSG00000234906:ENSG00000104853	APOC4-APOC2:APOC4:APOC2:CLPTM1	1	19:45457581-45459250	prom	E069	ENSG00000104853	CLPTM1	Brain Cingulate Gyrus
	19:45440001-45480000	2	19:45400001-45440000	8.36e-53	HiC	GSE87112	IMR90	intra	rs429358;rs12721046;rs12721051;rs56131196;rs4420638;rs814573;rs157592;rs111789331;rs66626994	ENSG00000224916:ENSG00000267467:ENSG00000234906:ENSG00000104853	APOC4-APOC2:APOC4:APOC2:CLPTM1	1	19:45457581-45459250	prom	E070	ENSG00000104853	CLPTM1	Brain Germinal Matrix
	19:45440001-45480000	2	19:45400001-45440000	8.36e-53	HiC	GSE87112	IMR90	intra	rs429358;rs12721046;rs12721051;rs56131196;rs4420638;rs814573;rs157592;rs111789331;rs66626994	ENSG00000224916:ENSG00000267467:ENSG00000234906:ENSG00000104853	APOC4-APOC2:APOC4:APOC2:CLPTM1	1	19:45457581-45459250	prom	E071	ENSG00000104853	CLPTM1	Brain Hippocampus Middle
	19:45440001-45480000	2	19:45400001-45440000	8.36e-53	HiC	GSE87112	IMR90	intra	rs429358;rs12721046;rs12721051;rs56131196;rs4420638;rs814573;rs157592;rs111789331;rs66626994	ENSG00000224916:ENSG00000267467:ENSG00000234906:ENSG00000104853	APOC4-APOC2:APOC4:APOC2:CLPTM1	1	19:45457581-45459250	prom	E072	ENSG00000104853	CLPTM1	Brain Inferior Temporal Lobe
	19:45440001-45480000	2	19:45400001-45440000	8.36e-53	HiC	GSE87112	IMR90	intra	rs429358;rs12721046;rs12721051;rs56131196;rs4420638;rs814573;rs157592;rs111789331;rs66626994	ENSG00000224916:ENSG00000267467:ENSG00000234906:ENSG00000104853	APOC4-APOC2:APOC4:APOC2:CLPTM1	1	19:45457581-45459250	prom	E073	ENSG00000104853	CLPTM1	Brain_Dorsolateral_Prefrontal_Cortex
	19:45440001-45480000	2	19:45400001-45440000	8.36e-53	HiC	GSE87112	IMR90	intra	rs429358;rs12721046;rs12721051;rs56131196;rs4420638;rs814573;rs157592;rs111789331;rs66626994	ENSG00000224916:ENSG00000267467:ENSG00000234906:ENSG00000104853	APOC4-APOC2:APOC4:APOC2:CLPTM1	1	19:45457581-45459250	prom	E074	ENSG00000104853	CLPTM1	Brain Substantia Nigra
	19:45440001-45480000	2	19:45400001-45440000	8.36e-53	HiC	GSE87112	IMR90	intra	rs429358;rs12721046;rs12721051;rs56131196;rs4420638;rs814573;rs157592;rs111789331;rs66626994	ENSG00000224916:ENSG00000267467:ENSG00000234906:ENSG00000104853	APOC4-APOC2:APOC4:APOC2:CLPTM1	1	19:45457581-45459250	prom	E081	ENSG00000104853	CLPTM1	Fetal Brain Male
	19:45440001-45480000	2	19:45400001-45440000	8.36e-53	HiC	GSE87112	IMR90	intra	rs429358;rs12721046;rs12721051;rs56131196;rs4420638;rs814573;rs157592;rs111789331;rs66626994	ENSG00000224916:ENSG00000267467:ENSG00000234906:ENSG00000104853	APOC4-APOC2:APOC4:APOC2:CLPTM1	1	19:45457581-45459250	prom	E082	ENSG00000104853	CLPTM1	Fetal Brain Female
	19:45440001-45480000	2	19:45400001-45440000	8.36e-53	HiC	GSE87112	IMR90	intra	rs429358;rs12721046;rs12721051;rs56131196;rs4420638;rs814573;rs157592;rs111789331;rs66626994	ENSG00000224916:ENSG00000267467:ENSG00000234906:ENSG00000104853	APOC4-APOC2:APOC4:APOC2:CLPTM1	1	19:45445732-45445792	dyadic	E009	ENSG00000224916:ENSG00000267467	APOC4-APOC2:APOC4	H9 Derived Neuronal Progenitor Cultured Cells
	19:45440001-45480000	2	19:45400001-45440000	8.36e-53	HiC	GSE87112	IMR90	intra	rs429358;rs12721046;rs12721051;rs56131196;rs4420638;rs814573;rs157592;rs111789331;rs66626994	ENSG00000224916:ENSG00000267467:ENSG00000234906:ENSG00000104853	APOC4-APOC2:APOC4:APOC2:CLPTM1	1	19:45445732-45445792	dyadic	E053	ENSG00000224916:ENSG00000267467	APOC4-APOC2:APOC4	Cortex derived primary cultured neurospheres
	19:45440001-45480000	2	19:45400001-45440000	8.36e-53	HiC	GSE87112	IMR90	intra	rs429358;rs12721046;rs12721051;rs56131196;rs4420638;rs814573;rs157592;rs111789331;rs66626994	ENSG00000224916:ENSG00000267467:ENSG00000234906:ENSG00000104853	APOC4-APOC2:APOC4:APOC2:CLPTM1	1	19:45445732-45445792	dyadic	E068	ENSG00000224916:ENSG00000267467	APOC4-APOC2:APOC4	Brain Anterior Caudate
	19:45440001-45480000	2	19:45400001-45440000	8.36e-53	HiC	GSE87112	IMR90	intra	rs429358;rs12721046;rs12721051;rs56131196;rs4420638;rs814573;rs157592;rs111789331;rs66626994	ENSG00000224916:ENSG00000267467:ENSG00000234906:ENSG00000104853	APOC4-APOC2:APOC4:APOC2:CLPTM1	1	19:45445732-45445792	dyadic	E082	ENSG00000224916:ENSG00000267467	APOC4-APOC2:APOC4	Fetal Brain Female
	19:45440001-45480000	2	19:45400001-45440000	5.04e-63	HiC	GSE87112	Mesenchymal_Stem_Cell	intra	rs429358;rs12721046;rs12721051;rs56131196;rs4420638;rs814573;rs157592;rs111789331;rs66626994	ENSG00000224916:ENSG00000267467:ENSG00000234906:ENSG00000104853	APOC4-APOC2:APOC4:APOC2:CLPTM1	1	19:45457581-45459250	prom	E007	ENSG00000104853	CLPTM1	H1 Derived Neuronal Progenitor Cultured Cells
	19:45440001-45480000	2	19:45400001-45440000	5.04e-63	HiC	GSE87112	Mesenchymal_Stem_Cell	intra	rs429358;rs12721046;rs12721051;rs56131196;rs4420638;rs814573;rs157592;rs111789331;rs66626994	ENSG00000224916:ENSG00000267467:ENSG00000234906:ENSG00000104853	APOC4-APOC2:APOC4:APOC2:CLPTM1	1	19:45457581-45459250	prom	E009	ENSG00000104853	CLPTM1	H9 Derived Neuronal Progenitor Cultured Cells
	19:45440001-45480000	2	19:45400001-45440000	5.04e-63	HiC	GSE87112	Mesenchymal_Stem_Cell	intra	rs429358;rs12721046;rs12721051;rs56131196;rs4420638;rs814573;rs157592;rs111789331;rs66626994	ENSG00000224916:ENSG00000267467:ENSG00000234906:ENSG00000104853	APOC4-APOC2:APOC4:APOC2:CLPTM1	1	19:45457581-45459250	prom	E010	ENSG00000104853	CLPTM1	H9 Derived Neuron Cultured Cells
	19:45440001-45480000	2	19:45400001-45440000	5.04e-63	HiC	GSE87112	Mesenchymal_Stem_Cell	intra	rs429358;rs12721046;rs12721051;rs56131196;rs4420638;rs814573;rs157592;rs111789331;rs66626994	ENSG00000224916:ENSG00000267467:ENSG00000234906:ENSG00000104853	APOC4-APOC2:APOC4:APOC2:CLPTM1	1	19:45457581-45459250	prom	E053	ENSG00000104853	CLPTM1	Cortex derived primary cultured neurospheres
	19:45440001-45480000	2	19:45400001-45440000	5.04e-63	HiC	GSE87112	Mesenchymal_Stem_Cell	intra	rs429358;rs12721046;rs12721051;rs56131196;rs4420638;rs814573;rs157592;rs111789331;rs66626994	ENSG00000224916:ENSG00000267467:ENSG00000234906:ENSG00000104853	APOC4-APOC2:APOC4:APOC2:CLPTM1	1	19:45457581-45459250	prom	E054	ENSG00000104853	CLPTM1	Ganglion Eminence derived primary cultured neurospheres
	19:45440001-45480000	2	19:45400001-45440000	5.04e-63	HiC	GSE87112	Mesenchymal_Stem_Cell	intra	rs429358;rs12721046;rs12721051;rs56131196;rs4420638;rs814573;rs157592;rs111789331;rs66626994	ENSG00000224916:ENSG00000267467:ENSG00000234906:ENSG00000104853	APOC4-APOC2:APOC4:APOC2:CLPTM1	1	19:45457581-45459250	prom	E067	ENSG00000104853	CLPTM1	Brain Angular Gyrus
	19:45440001-45480000	2	19:45400001-45440000	5.04e-63	HiC	GSE87112	Mesenchymal_Stem_Cell	intra	rs429358;rs12721046;rs12721051;rs56131196;rs4420638;rs814573;rs157592;rs111789331;rs66626994	ENSG00000224916:ENSG00000267467:ENSG00000234906:ENSG00000104853	APOC4-APOC2:APOC4:APOC2:CLPTM1	1	19:45457581-45459250	prom	E068	ENSG00000104853	CLPTM1	Brain Anterior Caudate
	19:45440001-45480000	2	19:45400001-45440000	5.04e-63	HiC	GSE87112	Mesenchymal_Stem_Cell	intra	rs429358;rs12721046;rs12721051;rs56131196;rs4420638;rs814573;rs157592;rs111789331;rs66626994	ENSG00000224916:ENSG00000267467:ENSG00000234906:ENSG00000104853	APOC4-APOC2:APOC4:APOC2:CLPTM1	1	19:45457581-45459250	prom	E069	ENSG00000104853	CLPTM1	Brain Cingulate Gyrus
	19:45440001-45480000	2	19:45400001-45440000	5.04e-63	HiC	GSE87112	Mesenchymal_Stem_Cell	intra	rs429358;rs12721046;rs12721051;rs56131196;rs4420638;rs814573;rs157592;rs111789331;rs66626994	ENSG00000224916:ENSG00000267467:ENSG00000234906:ENSG00000104853	APOC4-APOC2:APOC4:APOC2:CLPTM1	1	19:45457581-45459250	prom	E070	ENSG00000104853	CLPTM1	Brain Germinal Matrix
	19:45440001-45480000	2	19:45400001-45440000	5.04e-63	HiC	GSE87112	Mesenchymal_Stem_Cell	intra	rs429358;rs12721046;rs12721051;rs56131196;rs4420638;rs814573;rs157592;rs111789331;rs66626994	ENSG00000224916:ENSG00000267467:ENSG00000234906:ENSG00000104853	APOC4-APOC2:APOC4:APOC2:CLPTM1	1	19:45457581-45459250	prom	E071	ENSG00000104853	CLPTM1	Brain Hippocampus Middle
	19:45440001-45480000	2	19:45400001-45440000	5.04e-63	HiC	GSE87112	Mesenchymal_Stem_Cell	intra	rs429358;rs12721046;rs12721051;rs56131196;rs4420638;rs814573;rs157592;rs111789331;rs66626994	ENSG00000224916:ENSG00000267467:ENSG00000234906:ENSG00000104853	APOC4-APOC2:APOC4:APOC2:CLPTM1	1	19:45457581-45459250	prom	E072	ENSG00000104853	CLPTM1	Brain Inferior Temporal Lobe
	19:45440001-45480000	2	19:45400001-45440000	5.04e-63	HiC	GSE87112	Mesenchymal_Stem_Cell	intra	rs429358;rs12721046;rs12721051;rs56131196;rs4420638;rs814573;rs157592;rs111789331;rs66626994	ENSG00000224916:ENSG00000267467:ENSG00000234906:ENSG00000104853	APOC4-APOC2:APOC4:APOC2:CLPTM1	1	19:45457581-45459250	prom	E073	ENSG00000104853	CLPTM1	Brain_Dorsolateral_Prefrontal_Cortex
	19:45440001-45480000	2	19:45400001-45440000	5.04e-63	HiC	GSE87112	Mesenchymal_Stem_Cell	intra	rs429358;rs12721046;rs12721051;rs56131196;rs4420638;rs814573;rs157592;rs111789331;rs66626994	ENSG00000224916:ENSG00000267467:ENSG00000234906:ENSG00000104853	APOC4-APOC2:APOC4:APOC2:CLPTM1	1	19:45457581-45459250	prom	E074	ENSG00000104853	CLPTM1	Brain Substantia Nigra
	19:45440001-45480000	2	19:45400001-45440000	5.04e-63	HiC	GSE87112	Mesenchymal_Stem_Cell	intra	rs429358;rs12721046;rs12721051;rs56131196;rs4420638;rs814573;rs157592;rs111789331;rs66626994	ENSG00000224916:ENSG00000267467:ENSG00000234906:ENSG00000104853	APOC4-APOC2:APOC4:APOC2:CLPTM1	1	19:45457581-45459250	prom	E081	ENSG00000104853	CLPTM1	Fetal Brain Male
	19:45440001-45480000	2	19:45400001-45440000	5.04e-63	HiC	GSE87112	Mesenchymal_Stem_Cell	intra	rs429358;rs12721046;rs12721051;rs56131196;rs4420638;rs814573;rs157592;rs111789331;rs66626994	ENSG00000224916:ENSG00000267467:ENSG00000234906:ENSG00000104853	APOC4-APOC2:APOC4:APOC2:CLPTM1	1	19:45457581-45459250	prom	E082	ENSG00000104853	CLPTM1	Fetal Brain Female
	19:45440001-45480000	2	19:45400001-45440000	5.04e-63	HiC	GSE87112	Mesenchymal_Stem_Cell	intra	rs429358;rs12721046;rs12721051;rs56131196;rs4420638;rs814573;rs157592;rs111789331;rs66626994	ENSG00000224916:ENSG00000267467:ENSG00000234906:ENSG00000104853	APOC4-APOC2:APOC4:APOC2:CLPTM1	1	19:45445732-45445792	dyadic	E009	ENSG00000224916:ENSG00000267467	APOC4-APOC2:APOC4	H9 Derived Neuronal Progenitor Cultured Cells
	19:45440001-45480000	2	19:45400001-45440000	5.04e-63	HiC	GSE87112	Mesenchymal_Stem_Cell	intra	rs429358;rs12721046;rs12721051;rs56131196;rs4420638;rs814573;rs157592;rs111789331;rs66626994	ENSG00000224916:ENSG00000267467:ENSG00000234906:ENSG00000104853	APOC4-APOC2:APOC4:APOC2:CLPTM1	1	19:45445732-45445792	dyadic	E053	ENSG00000224916:ENSG00000267467	APOC4-APOC2:APOC4	Cortex derived primary cultured neurospheres
	19:45440001-45480000	2	19:45400001-45440000	5.04e-63	HiC	GSE87112	Mesenchymal_Stem_Cell	intra	rs429358;rs12721046;rs12721051;rs56131196;rs4420638;rs814573;rs157592;rs111789331;rs66626994	ENSG00000224916:ENSG00000267467:ENSG00000234906:ENSG00000104853	APOC4-APOC2:APOC4:APOC2:CLPTM1	1	19:45445732-45445792	dyadic	E068	ENSG00000224916:ENSG00000267467	APOC4-APOC2:APOC4	Brain Anterior Caudate
	19:45440001-45480000	2	19:45400001-45440000	5.04e-63	HiC	GSE87112	Mesenchymal_Stem_Cell	intra	rs429358;rs12721046;rs12721051;rs56131196;rs4420638;rs814573;rs157592;rs111789331;rs66626994	ENSG00000224916:ENSG00000267467:ENSG00000234906:ENSG00000104853	APOC4-APOC2:APOC4:APOC2:CLPTM1	1	19:45445732-45445792	dyadic	E082	ENSG00000224916:ENSG00000267467	APOC4-APOC2:APOC4	Fetal Brain Female
	19:45440001-45480000	2	19:45400001-45440000	2.57e-14	HiC	GSE87112	hESC	intra	rs429358;rs12721046;rs12721051;rs56131196;rs4420638;rs814573;rs157592;rs111789331;rs66626994	ENSG00000224916:ENSG00000267467:ENSG00000234906:ENSG00000104853	APOC4-APOC2:APOC4:APOC2:CLPTM1	1	19:45457581-45459250	prom	E007	ENSG00000104853	CLPTM1	H1 Derived Neuronal Progenitor Cultured Cells
	19:45440001-45480000	2	19:45400001-45440000	2.57e-14	HiC	GSE87112	hESC	intra	rs429358;rs12721046;rs12721051;rs56131196;rs4420638;rs814573;rs157592;rs111789331;rs66626994	ENSG00000224916:ENSG00000267467:ENSG00000234906:ENSG00000104853	APOC4-APOC2:APOC4:APOC2:CLPTM1	1	19:45457581-45459250	prom	E009	ENSG00000104853	CLPTM1	H9 Derived Neuronal Progenitor Cultured Cells
	19:45440001-45480000	2	19:45400001-45440000	2.57e-14	HiC	GSE87112	hESC	intra	rs429358;rs12721046;rs12721051;rs56131196;rs4420638;rs814573;rs157592;rs111789331;rs66626994	ENSG00000224916:ENSG00000267467:ENSG00000234906:ENSG00000104853	APOC4-APOC2:APOC4:APOC2:CLPTM1	1	19:45457581-45459250	prom	E010	ENSG00000104853	CLPTM1	H9 Derived Neuron Cultured Cells
	19:45440001-45480000	2	19:45400001-45440000	2.57e-14	HiC	GSE87112	hESC	intra	rs429358;rs12721046;rs12721051;rs56131196;rs4420638;rs814573;rs157592;rs111789331;rs66626994	ENSG00000224916:ENSG00000267467:ENSG00000234906:ENSG00000104853	APOC4-APOC2:APOC4:APOC2:CLPTM1	1	19:45457581-45459250	prom	E053	ENSG00000104853	CLPTM1	Cortex derived primary cultured neurospheres
	19:45440001-45480000	2	19:45400001-45440000	2.57e-14	HiC	GSE87112	hESC	intra	rs429358;rs12721046;rs12721051;rs56131196;rs4420638;rs814573;rs157592;rs111789331;rs66626994	ENSG00000224916:ENSG00000267467:ENSG00000234906:ENSG00000104853	APOC4-APOC2:APOC4:APOC2:CLPTM1	1	19:45457581-45459250	prom	E054	ENSG00000104853	CLPTM1	Ganglion Eminence derived primary cultured neurospheres
	19:45440001-45480000	2	19:45400001-45440000	2.57e-14	HiC	GSE87112	hESC	intra	rs429358;rs12721046;rs12721051;rs56131196;rs4420638;rs814573;rs157592;rs111789331;rs66626994	ENSG00000224916:ENSG00000267467:ENSG00000234906:ENSG00000104853	APOC4-APOC2:APOC4:APOC2:CLPTM1	1	19:45457581-45459250	prom	E067	ENSG00000104853	CLPTM1	Brain Angular Gyrus
	19:45440001-45480000	2	19:45400001-45440000	2.57e-14	HiC	GSE87112	hESC	intra	rs429358;rs12721046;rs12721051;rs56131196;rs4420638;rs814573;rs157592;rs111789331;rs66626994	ENSG00000224916:ENSG00000267467:ENSG00000234906:ENSG00000104853	APOC4-APOC2:APOC4:APOC2:CLPTM1	1	19:45457581-45459250	prom	E068	ENSG00000104853	CLPTM1	Brain Anterior Caudate
	19:45440001-45480000	2	19:45400001-45440000	2.57e-14	HiC	GSE87112	hESC	intra	rs429358;rs12721046;rs12721051;rs56131196;rs4420638;rs814573;rs157592;rs111789331;rs66626994	ENSG00000224916:ENSG00000267467:ENSG00000234906:ENSG00000104853	APOC4-APOC2:APOC4:APOC2:CLPTM1	1	19:45457581-45459250	prom	E069	ENSG00000104853	CLPTM1	Brain Cingulate Gyrus
	19:45440001-45480000	2	19:45400001-45440000	2.57e-14	HiC	GSE87112	hESC	intra	rs429358;rs12721046;rs12721051;rs56131196;rs4420638;rs814573;rs157592;rs111789331;rs66626994	ENSG00000224916:ENSG00000267467:ENSG00000234906:ENSG00000104853	APOC4-APOC2:APOC4:APOC2:CLPTM1	1	19:45457581-45459250	prom	E070	ENSG00000104853	CLPTM1	Brain Germinal Matrix
	19:45440001-45480000	2	19:45400001-45440000	2.57e-14	HiC	GSE87112	hESC	intra	rs429358;rs12721046;rs12721051;rs56131196;rs4420638;rs814573;rs157592;rs111789331;rs66626994	ENSG00000224916:ENSG00000267467:ENSG00000234906:ENSG00000104853	APOC4-APOC2:APOC4:APOC2:CLPTM1	1	19:45457581-45459250	prom	E071	ENSG00000104853	CLPTM1	Brain Hippocampus Middle
	19:45440001-45480000	2	19:45400001-45440000	2.57e-14	HiC	GSE87112	hESC	intra	rs429358;rs12721046;rs12721051;rs56131196;rs4420638;rs814573;rs157592;rs111789331;rs66626994	ENSG00000224916:ENSG00000267467:ENSG00000234906:ENSG00000104853	APOC4-APOC2:APOC4:APOC2:CLPTM1	1	19:45457581-45459250	prom	E072	ENSG00000104853	CLPTM1	Brain Inferior Temporal Lobe
	19:45440001-45480000	2	19:45400001-45440000	2.57e-14	HiC	GSE87112	hESC	intra	rs429358;rs12721046;rs12721051;rs56131196;rs4420638;rs814573;rs157592;rs111789331;rs66626994	ENSG00000224916:ENSG00000267467:ENSG00000234906:ENSG00000104853	APOC4-APOC2:APOC4:APOC2:CLPTM1	1	19:45457581-45459250	prom	E073	ENSG00000104853	CLPTM1	Brain_Dorsolateral_Prefrontal_Cortex
	19:45440001-45480000	2	19:45400001-45440000	2.57e-14	HiC	GSE87112	hESC	intra	rs429358;rs12721046;rs12721051;rs56131196;rs4420638;rs814573;rs157592;rs111789331;rs66626994	ENSG00000224916:ENSG00000267467:ENSG00000234906:ENSG00000104853	APOC4-APOC2:APOC4:APOC2:CLPTM1	1	19:45457581-45459250	prom	E074	ENSG00000104853	CLPTM1	Brain Substantia Nigra
	19:45440001-45480000	2	19:45400001-45440000	2.57e-14	HiC	GSE87112	hESC	intra	rs429358;rs12721046;rs12721051;rs56131196;rs4420638;rs814573;rs157592;rs111789331;rs66626994	ENSG00000224916:ENSG00000267467:ENSG00000234906:ENSG00000104853	APOC4-APOC2:APOC4:APOC2:CLPTM1	1	19:45457581-45459250	prom	E081	ENSG00000104853	CLPTM1	Fetal Brain Male
	19:45440001-45480000	2	19:45400001-45440000	2.57e-14	HiC	GSE87112	hESC	intra	rs429358;rs12721046;rs12721051;rs56131196;rs4420638;rs814573;rs157592;rs111789331;rs66626994	ENSG00000224916:ENSG00000267467:ENSG00000234906:ENSG00000104853	APOC4-APOC2:APOC4:APOC2:CLPTM1	1	19:45457581-45459250	prom	E082	ENSG00000104853	CLPTM1	Fetal Brain Female
	19:45440001-45480000	2	19:45400001-45440000	2.57e-14	HiC	GSE87112	hESC	intra	rs429358;rs12721046;rs12721051;rs56131196;rs4420638;rs814573;rs157592;rs111789331;rs66626994	ENSG00000224916:ENSG00000267467:ENSG00000234906:ENSG00000104853	APOC4-APOC2:APOC4:APOC2:CLPTM1	1	19:45445732-45445792	dyadic	E009	ENSG00000224916:ENSG00000267467	APOC4-APOC2:APOC4	H9 Derived Neuronal Progenitor Cultured Cells
	19:45440001-45480000	2	19:45400001-45440000	2.57e-14	HiC	GSE87112	hESC	intra	rs429358;rs12721046;rs12721051;rs56131196;rs4420638;rs814573;rs157592;rs111789331;rs66626994	ENSG00000224916:ENSG00000267467:ENSG00000234906:ENSG00000104853	APOC4-APOC2:APOC4:APOC2:CLPTM1	1	19:45445732-45445792	dyadic	E053	ENSG00000224916:ENSG00000267467	APOC4-APOC2:APOC4	Cortex derived primary cultured neurospheres
	19:45440001-45480000	2	19:45400001-45440000	2.57e-14	HiC	GSE87112	hESC	intra	rs429358;rs12721046;rs12721051;rs56131196;rs4420638;rs814573;rs157592;rs111789331;rs66626994	ENSG00000224916:ENSG00000267467:ENSG00000234906:ENSG00000104853	APOC4-APOC2:APOC4:APOC2:CLPTM1	1	19:45445732-45445792	dyadic	E068	ENSG00000224916:ENSG00000267467	APOC4-APOC2:APOC4	Brain Anterior Caudate
	19:45440001-45480000	2	19:45400001-45440000	2.57e-14	HiC	GSE87112	hESC	intra	rs429358;rs12721046;rs12721051;rs56131196;rs4420638;rs814573;rs157592;rs111789331;rs66626994	ENSG00000224916:ENSG00000267467:ENSG00000234906:ENSG00000104853	APOC4-APOC2:APOC4:APOC2:CLPTM1	1	19:45445732-45445792	dyadic	E082	ENSG00000224916:ENSG00000267467	APOC4-APOC2:APOC4	Fetal Brain Female
	19:45440001-45480000	2	19:45400001-45440000	2.12e-07	HiC	GSE87112	Left_Ventricle	intra	rs429358;rs12721046;rs12721051;rs56131196;rs4420638;rs814573;rs157592;rs111789331;rs66626994	ENSG00000224916:ENSG00000267467:ENSG00000234906:ENSG00000104853	APOC4-APOC2:APOC4:APOC2:CLPTM1	1	19:45457581-45459250	prom	E007	ENSG00000104853	CLPTM1	H1 Derived Neuronal Progenitor Cultured Cells
	19:45440001-45480000	2	19:45400001-45440000	2.12e-07	HiC	GSE87112	Left_Ventricle	intra	rs429358;rs12721046;rs12721051;rs56131196;rs4420638;rs814573;rs157592;rs111789331;rs66626994	ENSG00000224916:ENSG00000267467:ENSG00000234906:ENSG00000104853	APOC4-APOC2:APOC4:APOC2:CLPTM1	1	19:45457581-45459250	prom	E009	ENSG00000104853	CLPTM1	H9 Derived Neuronal Progenitor Cultured Cells
	19:45440001-45480000	2	19:45400001-45440000	2.12e-07	HiC	GSE87112	Left_Ventricle	intra	rs429358;rs12721046;rs12721051;rs56131196;rs4420638;rs814573;rs157592;rs111789331;rs66626994	ENSG00000224916:ENSG00000267467:ENSG00000234906:ENSG00000104853	APOC4-APOC2:APOC4:APOC2:CLPTM1	1	19:45457581-45459250	prom	E010	ENSG00000104853	CLPTM1	H9 Derived Neuron Cultured Cells
	19:45440001-45480000	2	19:45400001-45440000	2.12e-07	HiC	GSE87112	Left_Ventricle	intra	rs429358;rs12721046;rs12721051;rs56131196;rs4420638;rs814573;rs157592;rs111789331;rs66626994	ENSG00000224916:ENSG00000267467:ENSG00000234906:ENSG00000104853	APOC4-APOC2:APOC4:APOC2:CLPTM1	1	19:45457581-45459250	prom	E053	ENSG00000104853	CLPTM1	Cortex derived primary cultured neurospheres
	19:45440001-45480000	2	19:45400001-45440000	2.12e-07	HiC	GSE87112	Left_Ventricle	intra	rs429358;rs12721046;rs12721051;rs56131196;rs4420638;rs814573;rs157592;rs111789331;rs66626994	ENSG00000224916:ENSG00000267467:ENSG00000234906:ENSG00000104853	APOC4-APOC2:APOC4:APOC2:CLPTM1	1	19:45457581-45459250	prom	E054	ENSG00000104853	CLPTM1	Ganglion Eminence derived primary cultured neurospheres
	19:45440001-45480000	2	19:45400001-45440000	2.12e-07	HiC	GSE87112	Left_Ventricle	intra	rs429358;rs12721046;rs12721051;rs56131196;rs4420638;rs814573;rs157592;rs111789331;rs66626994	ENSG00000224916:ENSG00000267467:ENSG00000234906:ENSG00000104853	APOC4-APOC2:APOC4:APOC2:CLPTM1	1	19:45457581-45459250	prom	E067	ENSG00000104853	CLPTM1	Brain Angular Gyrus
	19:45440001-45480000	2	19:45400001-45440000	2.12e-07	HiC	GSE87112	Left_Ventricle	intra	rs429358;rs12721046;rs12721051;rs56131196;rs4420638;rs814573;rs157592;rs111789331;rs66626994	ENSG00000224916:ENSG00000267467:ENSG00000234906:ENSG00000104853	APOC4-APOC2:APOC4:APOC2:CLPTM1	1	19:45457581-45459250	prom	E068	ENSG00000104853	CLPTM1	Brain Anterior Caudate
	19:45440001-45480000	2	19:45400001-45440000	2.12e-07	HiC	GSE87112	Left_Ventricle	intra	rs429358;rs12721046;rs12721051;rs56131196;rs4420638;rs814573;rs157592;rs111789331;rs66626994	ENSG00000224916:ENSG00000267467:ENSG00000234906:ENSG00000104853	APOC4-APOC2:APOC4:APOC2:CLPTM1	1	19:45457581-45459250	prom	E069	ENSG00000104853	CLPTM1	Brain Cingulate Gyrus
	19:45440001-45480000	2	19:45400001-45440000	2.12e-07	HiC	GSE87112	Left_Ventricle	intra	rs429358;rs12721046;rs12721051;rs56131196;rs4420638;rs814573;rs157592;rs111789331;rs66626994	ENSG00000224916:ENSG00000267467:ENSG00000234906:ENSG00000104853	APOC4-APOC2:APOC4:APOC2:CLPTM1	1	19:45457581-45459250	prom	E070	ENSG00000104853	CLPTM1	Brain Germinal Matrix
	19:45440001-45480000	2	19:45400001-45440000	2.12e-07	HiC	GSE87112	Left_Ventricle	intra	rs429358;rs12721046;rs12721051;rs56131196;rs4420638;rs814573;rs157592;rs111789331;rs66626994	ENSG00000224916:ENSG00000267467:ENSG00000234906:ENSG00000104853	APOC4-APOC2:APOC4:APOC2:CLPTM1	1	19:45457581-45459250	prom	E071	ENSG00000104853	CLPTM1	Brain Hippocampus Middle
	19:45440001-45480000	2	19:45400001-45440000	2.12e-07	HiC	GSE87112	Left_Ventricle	intra	rs429358;rs12721046;rs12721051;rs56131196;rs4420638;rs814573;rs157592;rs111789331;rs66626994	ENSG00000224916:ENSG00000267467:ENSG00000234906:ENSG00000104853	APOC4-APOC2:APOC4:APOC2:CLPTM1	1	19:45457581-45459250	prom	E072	ENSG00000104853	CLPTM1	Brain Inferior Temporal Lobe
	19:45440001-45480000	2	19:45400001-45440000	2.12e-07	HiC	GSE87112	Left_Ventricle	intra	rs429358;rs12721046;rs12721051;rs56131196;rs4420638;rs814573;rs157592;rs111789331;rs66626994	ENSG00000224916:ENSG00000267467:ENSG00000234906:ENSG00000104853	APOC4-APOC2:APOC4:APOC2:CLPTM1	1	19:45457581-45459250	prom	E073	ENSG00000104853	CLPTM1	Brain_Dorsolateral_Prefrontal_Cortex
	19:45440001-45480000	2	19:45400001-45440000	2.12e-07	HiC	GSE87112	Left_Ventricle	intra	rs429358;rs12721046;rs12721051;rs56131196;rs4420638;rs814573;rs157592;rs111789331;rs66626994	ENSG00000224916:ENSG00000267467:ENSG00000234906:ENSG00000104853	APOC4-APOC2:APOC4:APOC2:CLPTM1	1	19:45457581-45459250	prom	E074	ENSG00000104853	CLPTM1	Brain Substantia Nigra
	19:45440001-45480000	2	19:45400001-45440000	2.12e-07	HiC	GSE87112	Left_Ventricle	intra	rs429358;rs12721046;rs12721051;rs56131196;rs4420638;rs814573;rs157592;rs111789331;rs66626994	ENSG00000224916:ENSG00000267467:ENSG00000234906:ENSG00000104853	APOC4-APOC2:APOC4:APOC2:CLPTM1	1	19:45457581-45459250	prom	E081	ENSG00000104853	CLPTM1	Fetal Brain Male
	19:45440001-45480000	2	19:45400001-45440000	2.12e-07	HiC	GSE87112	Left_Ventricle	intra	rs429358;rs12721046;rs12721051;rs56131196;rs4420638;rs814573;rs157592;rs111789331;rs66626994	ENSG00000224916:ENSG00000267467:ENSG00000234906:ENSG00000104853	APOC4-APOC2:APOC4:APOC2:CLPTM1	1	19:45457581-45459250	prom	E082	ENSG00000104853	CLPTM1	Fetal Brain Female
	19:45440001-45480000	2	19:45400001-45440000	2.12e-07	HiC	GSE87112	Left_Ventricle	intra	rs429358;rs12721046;rs12721051;rs56131196;rs4420638;rs814573;rs157592;rs111789331;rs66626994	ENSG00000224916:ENSG00000267467:ENSG00000234906:ENSG00000104853	APOC4-APOC2:APOC4:APOC2:CLPTM1	1	19:45445732-45445792	dyadic	E009	ENSG00000224916:ENSG00000267467	APOC4-APOC2:APOC4	H9 Derived Neuronal Progenitor Cultured Cells
	19:45440001-45480000	2	19:45400001-45440000	2.12e-07	HiC	GSE87112	Left_Ventricle	intra	rs429358;rs12721046;rs12721051;rs56131196;rs4420638;rs814573;rs157592;rs111789331;rs66626994	ENSG00000224916:ENSG00000267467:ENSG00000234906:ENSG00000104853	APOC4-APOC2:APOC4:APOC2:CLPTM1	1	19:45445732-45445792	dyadic	E053	ENSG00000224916:ENSG00000267467	APOC4-APOC2:APOC4	Cortex derived primary cultured neurospheres
	19:45440001-45480000	2	19:45400001-45440000	2.12e-07	HiC	GSE87112	Left_Ventricle	intra	rs429358;rs12721046;rs12721051;rs56131196;rs4420638;rs814573;rs157592;rs111789331;rs66626994	ENSG00000224916:ENSG00000267467:ENSG00000234906:ENSG00000104853	APOC4-APOC2:APOC4:APOC2:CLPTM1	1	19:45445732-45445792	dyadic	E068	ENSG00000224916:ENSG00000267467	APOC4-APOC2:APOC4	Brain Anterior Caudate
	19:45440001-45480000	2	19:45400001-45440000	2.12e-07	HiC	GSE87112	Left_Ventricle	intra	rs429358;rs12721046;rs12721051;rs56131196;rs4420638;rs814573;rs157592;rs111789331;rs66626994	ENSG00000224916:ENSG00000267467:ENSG00000234906:ENSG00000104853	APOC4-APOC2:APOC4:APOC2:CLPTM1	1	19:45445732-45445792	dyadic	E082	ENSG00000224916:ENSG00000267467	APOC4-APOC2:APOC4	Fetal Brain Female
	19:45440001-45480000	2	19:45400001-45440000	2.07e-10	HiC	GSE87112	GM12878	intra	rs429358;rs12721046;rs12721051;rs56131196;rs4420638;rs814573;rs157592;rs111789331;rs66626994	ENSG00000224916:ENSG00000267467:ENSG00000234906:ENSG00000104853	APOC4-APOC2:APOC4:APOC2:CLPTM1	1	19:45457581-45459250	prom	E007	ENSG00000104853	CLPTM1	H1 Derived Neuronal Progenitor Cultured Cells
	19:45440001-45480000	2	19:45400001-45440000	2.07e-10	HiC	GSE87112	GM12878	intra	rs429358;rs12721046;rs12721051;rs56131196;rs4420638;rs814573;rs157592;rs111789331;rs66626994	ENSG00000224916:ENSG00000267467:ENSG00000234906:ENSG00000104853	APOC4-APOC2:APOC4:APOC2:CLPTM1	1	19:45457581-45459250	prom	E009	ENSG00000104853	CLPTM1	H9 Derived Neuronal Progenitor Cultured Cells
	19:45440001-45480000	2	19:45400001-45440000	2.07e-10	HiC	GSE87112	GM12878	intra	rs429358;rs12721046;rs12721051;rs56131196;rs4420638;rs814573;rs157592;rs111789331;rs66626994	ENSG00000224916:ENSG00000267467:ENSG00000234906:ENSG00000104853	APOC4-APOC2:APOC4:APOC2:CLPTM1	1	19:45457581-45459250	prom	E010	ENSG00000104853	CLPTM1	H9 Derived Neuron Cultured Cells
	19:45440001-45480000	2	19:45400001-45440000	2.07e-10	HiC	GSE87112	GM12878	intra	rs429358;rs12721046;rs12721051;rs56131196;rs4420638;rs814573;rs157592;rs111789331;rs66626994	ENSG00000224916:ENSG00000267467:ENSG00000234906:ENSG00000104853	APOC4-APOC2:APOC4:APOC2:CLPTM1	1	19:45457581-45459250	prom	E053	ENSG00000104853	CLPTM1	Cortex derived primary cultured neurospheres
	19:45440001-45480000	2	19:45400001-45440000	2.07e-10	HiC	GSE87112	GM12878	intra	rs429358;rs12721046;rs12721051;rs56131196;rs4420638;rs814573;rs157592;rs111789331;rs66626994	ENSG00000224916:ENSG00000267467:ENSG00000234906:ENSG00000104853	APOC4-APOC2:APOC4:APOC2:CLPTM1	1	19:45457581-45459250	prom	E054	ENSG00000104853	CLPTM1	Ganglion Eminence derived primary cultured neurospheres
	19:45440001-45480000	2	19:45400001-45440000	2.07e-10	HiC	GSE87112	GM12878	intra	rs429358;rs12721046;rs12721051;rs56131196;rs4420638;rs814573;rs157592;rs111789331;rs66626994	ENSG00000224916:ENSG00000267467:ENSG00000234906:ENSG00000104853	APOC4-APOC2:APOC4:APOC2:CLPTM1	1	19:45457581-45459250	prom	E067	ENSG00000104853	CLPTM1	Brain Angular Gyrus
	19:45440001-45480000	2	19:45400001-45440000	2.07e-10	HiC	GSE87112	GM12878	intra	rs429358;rs12721046;rs12721051;rs56131196;rs4420638;rs814573;rs157592;rs111789331;rs66626994	ENSG00000224916:ENSG00000267467:ENSG00000234906:ENSG00000104853	APOC4-APOC2:APOC4:APOC2:CLPTM1	1	19:45457581-45459250	prom	E068	ENSG00000104853	CLPTM1	Brain Anterior Caudate
	19:45440001-45480000	2	19:45400001-45440000	2.07e-10	HiC	GSE87112	GM12878	intra	rs429358;rs12721046;rs12721051;rs56131196;rs4420638;rs814573;rs157592;rs111789331;rs66626994	ENSG00000224916:ENSG00000267467:ENSG00000234906:ENSG00000104853	APOC4-APOC2:APOC4:APOC2:CLPTM1	1	19:45457581-45459250	prom	E069	ENSG00000104853	CLPTM1	Brain Cingulate Gyrus
	19:45440001-45480000	2	19:45400001-45440000	2.07e-10	HiC	GSE87112	GM12878	intra	rs429358;rs12721046;rs12721051;rs56131196;rs4420638;rs814573;rs157592;rs111789331;rs66626994	ENSG00000224916:ENSG00000267467:ENSG00000234906:ENSG00000104853	APOC4-APOC2:APOC4:APOC2:CLPTM1	1	19:45457581-45459250	prom	E070	ENSG00000104853	CLPTM1	Brain Germinal Matrix
	19:45440001-45480000	2	19:45400001-45440000	2.07e-10	HiC	GSE87112	GM12878	intra	rs429358;rs12721046;rs12721051;rs56131196;rs4420638;rs814573;rs157592;rs111789331;rs66626994	ENSG00000224916:ENSG00000267467:ENSG00000234906:ENSG00000104853	APOC4-APOC2:APOC4:APOC2:CLPTM1	1	19:45457581-45459250	prom	E071	ENSG00000104853	CLPTM1	Brain Hippocampus Middle
	19:45440001-45480000	2	19:45400001-45440000	2.07e-10	HiC	GSE87112	GM12878	intra	rs429358;rs12721046;rs12721051;rs56131196;rs4420638;rs814573;rs157592;rs111789331;rs66626994	ENSG00000224916:ENSG00000267467:ENSG00000234906:ENSG00000104853	APOC4-APOC2:APOC4:APOC2:CLPTM1	1	19:45457581-45459250	prom	E072	ENSG00000104853	CLPTM1	Brain Inferior Temporal Lobe
	19:45440001-45480000	2	19:45400001-45440000	2.07e-10	HiC	GSE87112	GM12878	intra	rs429358;rs12721046;rs12721051;rs56131196;rs4420638;rs814573;rs157592;rs111789331;rs66626994	ENSG00000224916:ENSG00000267467:ENSG00000234906:ENSG00000104853	APOC4-APOC2:APOC4:APOC2:CLPTM1	1	19:45457581-45459250	prom	E073	ENSG00000104853	CLPTM1	Brain_Dorsolateral_Prefrontal_Cortex
	19:45440001-45480000	2	19:45400001-45440000	2.07e-10	HiC	GSE87112	GM12878	intra	rs429358;rs12721046;rs12721051;rs56131196;rs4420638;rs814573;rs157592;rs111789331;rs66626994	ENSG00000224916:ENSG00000267467:ENSG00000234906:ENSG00000104853	APOC4-APOC2:APOC4:APOC2:CLPTM1	1	19:45457581-45459250	prom	E074	ENSG00000104853	CLPTM1	Brain Substantia Nigra
	19:45440001-45480000	2	19:45400001-45440000	2.07e-10	HiC	GSE87112	GM12878	intra	rs429358;rs12721046;rs12721051;rs56131196;rs4420638;rs814573;rs157592;rs111789331;rs66626994	ENSG00000224916:ENSG00000267467:ENSG00000234906:ENSG00000104853	APOC4-APOC2:APOC4:APOC2:CLPTM1	1	19:45457581-45459250	prom	E081	ENSG00000104853	CLPTM1	Fetal Brain Male
	19:45440001-45480000	2	19:45400001-45440000	2.07e-10	HiC	GSE87112	GM12878	intra	rs429358;rs12721046;rs12721051;rs56131196;rs4420638;rs814573;rs157592;rs111789331;rs66626994	ENSG00000224916:ENSG00000267467:ENSG00000234906:ENSG00000104853	APOC4-APOC2:APOC4:APOC2:CLPTM1	1	19:45457581-45459250	prom	E082	ENSG00000104853	CLPTM1	Fetal Brain Female
	19:45440001-45480000	2	19:45400001-45440000	2.07e-10	HiC	GSE87112	GM12878	intra	rs429358;rs12721046;rs12721051;rs56131196;rs4420638;rs814573;rs157592;rs111789331;rs66626994	ENSG00000224916:ENSG00000267467:ENSG00000234906:ENSG00000104853	APOC4-APOC2:APOC4:APOC2:CLPTM1	1	19:45445732-45445792	dyadic	E009	ENSG00000224916:ENSG00000267467	APOC4-APOC2:APOC4	H9 Derived Neuronal Progenitor Cultured Cells
	19:45440001-45480000	2	19:45400001-45440000	2.07e-10	HiC	GSE87112	GM12878	intra	rs429358;rs12721046;rs12721051;rs56131196;rs4420638;rs814573;rs157592;rs111789331;rs66626994	ENSG00000224916:ENSG00000267467:ENSG00000234906:ENSG00000104853	APOC4-APOC2:APOC4:APOC2:CLPTM1	1	19:45445732-45445792	dyadic	E053	ENSG00000224916:ENSG00000267467	APOC4-APOC2:APOC4	Cortex derived primary cultured neurospheres
	19:45440001-45480000	2	19:45400001-45440000	2.07e-10	HiC	GSE87112	GM12878	intra	rs429358;rs12721046;rs12721051;rs56131196;rs4420638;rs814573;rs157592;rs111789331;rs66626994	ENSG00000224916:ENSG00000267467:ENSG00000234906:ENSG00000104853	APOC4-APOC2:APOC4:APOC2:CLPTM1	1	19:45445732-45445792	dyadic	E068	ENSG00000224916:ENSG00000267467	APOC4-APOC2:APOC4	Brain Anterior Caudate
	19:45440001-45480000	2	19:45400001-45440000	2.07e-10	HiC	GSE87112	GM12878	intra	rs429358;rs12721046;rs12721051;rs56131196;rs4420638;rs814573;rs157592;rs111789331;rs66626994	ENSG00000224916:ENSG00000267467:ENSG00000234906:ENSG00000104853	APOC4-APOC2:APOC4:APOC2:CLPTM1	1	19:45445732-45445792	dyadic	E082	ENSG00000224916:ENSG00000267467	APOC4-APOC2:APOC4	Fetal Brain Female
	19:45440001-45480000	2	19:45400001-45440000	4.98e-23	HiC	GSE87112	Liver	intra	rs429358;rs12721046;rs12721051;rs56131196;rs4420638;rs814573;rs157592;rs111789331;rs66626994	ENSG00000224916:ENSG00000267467:ENSG00000234906:ENSG00000104853	APOC4-APOC2:APOC4:APOC2:CLPTM1	1	19:45457581-45459250	prom	E007	ENSG00000104853	CLPTM1	H1 Derived Neuronal Progenitor Cultured Cells
	19:45440001-45480000	2	19:45400001-45440000	4.98e-23	HiC	GSE87112	Liver	intra	rs429358;rs12721046;rs12721051;rs56131196;rs4420638;rs814573;rs157592;rs111789331;rs66626994	ENSG00000224916:ENSG00000267467:ENSG00000234906:ENSG00000104853	APOC4-APOC2:APOC4:APOC2:CLPTM1	1	19:45457581-45459250	prom	E009	ENSG00000104853	CLPTM1	H9 Derived Neuronal Progenitor Cultured Cells
	19:45440001-45480000	2	19:45400001-45440000	4.98e-23	HiC	GSE87112	Liver	intra	rs429358;rs12721046;rs12721051;rs56131196;rs4420638;rs814573;rs157592;rs111789331;rs66626994	ENSG00000224916:ENSG00000267467:ENSG00000234906:ENSG00000104853	APOC4-APOC2:APOC4:APOC2:CLPTM1	1	19:45457581-45459250	prom	E010	ENSG00000104853	CLPTM1	H9 Derived Neuron Cultured Cells
	19:45440001-45480000	2	19:45400001-45440000	4.98e-23	HiC	GSE87112	Liver	intra	rs429358;rs12721046;rs12721051;rs56131196;rs4420638;rs814573;rs157592;rs111789331;rs66626994	ENSG00000224916:ENSG00000267467:ENSG00000234906:ENSG00000104853	APOC4-APOC2:APOC4:APOC2:CLPTM1	1	19:45457581-45459250	prom	E053	ENSG00000104853	CLPTM1	Cortex derived primary cultured neurospheres
	19:45440001-45480000	2	19:45400001-45440000	4.98e-23	HiC	GSE87112	Liver	intra	rs429358;rs12721046;rs12721051;rs56131196;rs4420638;rs814573;rs157592;rs111789331;rs66626994	ENSG00000224916:ENSG00000267467:ENSG00000234906:ENSG00000104853	APOC4-APOC2:APOC4:APOC2:CLPTM1	1	19:45457581-45459250	prom	E054	ENSG00000104853	CLPTM1	Ganglion Eminence derived primary cultured neurospheres
	19:45440001-45480000	2	19:45400001-45440000	4.98e-23	HiC	GSE87112	Liver	intra	rs429358;rs12721046;rs12721051;rs56131196;rs4420638;rs814573;rs157592;rs111789331;rs66626994	ENSG00000224916:ENSG00000267467:ENSG00000234906:ENSG00000104853	APOC4-APOC2:APOC4:APOC2:CLPTM1	1	19:45457581-45459250	prom	E067	ENSG00000104853	CLPTM1	Brain Angular Gyrus
	19:45440001-45480000	2	19:45400001-45440000	4.98e-23	HiC	GSE87112	Liver	intra	rs429358;rs12721046;rs12721051;rs56131196;rs4420638;rs814573;rs157592;rs111789331;rs66626994	ENSG00000224916:ENSG00000267467:ENSG00000234906:ENSG00000104853	APOC4-APOC2:APOC4:APOC2:CLPTM1	1	19:45457581-45459250	prom	E068	ENSG00000104853	CLPTM1	Brain Anterior Caudate
	19:45440001-45480000	2	19:45400001-45440000	4.98e-23	HiC	GSE87112	Liver	intra	rs429358;rs12721046;rs12721051;rs56131196;rs4420638;rs814573;rs157592;rs111789331;rs66626994	ENSG00000224916:ENSG00000267467:ENSG00000234906:ENSG00000104853	APOC4-APOC2:APOC4:APOC2:CLPTM1	1	19:45457581-45459250	prom	E069	ENSG00000104853	CLPTM1	Brain Cingulate Gyrus
	19:45440001-45480000	2	19:45400001-45440000	4.98e-23	HiC	GSE87112	Liver	intra	rs429358;rs12721046;rs12721051;rs56131196;rs4420638;rs814573;rs157592;rs111789331;rs66626994	ENSG00000224916:ENSG00000267467:ENSG00000234906:ENSG00000104853	APOC4-APOC2:APOC4:APOC2:CLPTM1	1	19:45457581-45459250	prom	E070	ENSG00000104853	CLPTM1	Brain Germinal Matrix
	19:45440001-45480000	2	19:45400001-45440000	4.98e-23	HiC	GSE87112	Liver	intra	rs429358;rs12721046;rs12721051;rs56131196;rs4420638;rs814573;rs157592;rs111789331;rs66626994	ENSG00000224916:ENSG00000267467:ENSG00000234906:ENSG00000104853	APOC4-APOC2:APOC4:APOC2:CLPTM1	1	19:45457581-45459250	prom	E071	ENSG00000104853	CLPTM1	Brain Hippocampus Middle
	19:45440001-45480000	2	19:45400001-45440000	4.98e-23	HiC	GSE87112	Liver	intra	rs429358;rs12721046;rs12721051;rs56131196;rs4420638;rs814573;rs157592;rs111789331;rs66626994	ENSG00000224916:ENSG00000267467:ENSG00000234906:ENSG00000104853	APOC4-APOC2:APOC4:APOC2:CLPTM1	1	19:45457581-45459250	prom	E072	ENSG00000104853	CLPTM1	Brain Inferior Temporal Lobe
	19:45440001-45480000	2	19:45400001-45440000	4.98e-23	HiC	GSE87112	Liver	intra	rs429358;rs12721046;rs12721051;rs56131196;rs4420638;rs814573;rs157592;rs111789331;rs66626994	ENSG00000224916:ENSG00000267467:ENSG00000234906:ENSG00000104853	APOC4-APOC2:APOC4:APOC2:CLPTM1	1	19:45457581-45459250	prom	E073	ENSG00000104853	CLPTM1	Brain_Dorsolateral_Prefrontal_Cortex
	19:45440001-45480000	2	19:45400001-45440000	4.98e-23	HiC	GSE87112	Liver	intra	rs429358;rs12721046;rs12721051;rs56131196;rs4420638;rs814573;rs157592;rs111789331;rs66626994	ENSG00000224916:ENSG00000267467:ENSG00000234906:ENSG00000104853	APOC4-APOC2:APOC4:APOC2:CLPTM1	1	19:45457581-45459250	prom	E074	ENSG00000104853	CLPTM1	Brain Substantia Nigra
	19:45440001-45480000	2	19:45400001-45440000	4.98e-23	HiC	GSE87112	Liver	intra	rs429358;rs12721046;rs12721051;rs56131196;rs4420638;rs814573;rs157592;rs111789331;rs66626994	ENSG00000224916:ENSG00000267467:ENSG00000234906:ENSG00000104853	APOC4-APOC2:APOC4:APOC2:CLPTM1	1	19:45457581-45459250	prom	E081	ENSG00000104853	CLPTM1	Fetal Brain Male
	19:45440001-45480000	2	19:45400001-45440000	4.98e-23	HiC	GSE87112	Liver	intra	rs429358;rs12721046;rs12721051;rs56131196;rs4420638;rs814573;rs157592;rs111789331;rs66626994	ENSG00000224916:ENSG00000267467:ENSG00000234906:ENSG00000104853	APOC4-APOC2:APOC4:APOC2:CLPTM1	1	19:45457581-45459250	prom	E082	ENSG00000104853	CLPTM1	Fetal Brain Female
	19:45440001-45480000	2	19:45400001-45440000	4.98e-23	HiC	GSE87112	Liver	intra	rs429358;rs12721046;rs12721051;rs56131196;rs4420638;rs814573;rs157592;rs111789331;rs66626994	ENSG00000224916:ENSG00000267467:ENSG00000234906:ENSG00000104853	APOC4-APOC2:APOC4:APOC2:CLPTM1	1	19:45445732-45445792	dyadic	E009	ENSG00000224916:ENSG00000267467	APOC4-APOC2:APOC4	H9 Derived Neuronal Progenitor Cultured Cells
	19:45440001-45480000	2	19:45400001-45440000	4.98e-23	HiC	GSE87112	Liver	intra	rs429358;rs12721046;rs12721051;rs56131196;rs4420638;rs814573;rs157592;rs111789331;rs66626994	ENSG00000224916:ENSG00000267467:ENSG00000234906:ENSG00000104853	APOC4-APOC2:APOC4:APOC2:CLPTM1	1	19:45445732-45445792	dyadic	E053	ENSG00000224916:ENSG00000267467	APOC4-APOC2:APOC4	Cortex derived primary cultured neurospheres
	19:45440001-45480000	2	19:45400001-45440000	4.98e-23	HiC	GSE87112	Liver	intra	rs429358;rs12721046;rs12721051;rs56131196;rs4420638;rs814573;rs157592;rs111789331;rs66626994	ENSG00000224916:ENSG00000267467:ENSG00000234906:ENSG00000104853	APOC4-APOC2:APOC4:APOC2:CLPTM1	1	19:45445732-45445792	dyadic	E068	ENSG00000224916:ENSG00000267467	APOC4-APOC2:APOC4	Brain Anterior Caudate
	19:45440001-45480000	2	19:45400001-45440000	4.98e-23	HiC	GSE87112	Liver	intra	rs429358;rs12721046;rs12721051;rs56131196;rs4420638;rs814573;rs157592;rs111789331;rs66626994	ENSG00000224916:ENSG00000267467:ENSG00000234906:ENSG00000104853	APOC4-APOC2:APOC4:APOC2:CLPTM1	1	19:45445732-45445792	dyadic	E082	ENSG00000224916:ENSG00000267467	APOC4-APOC2:APOC4	Fetal Brain Female
	19:45440001-45480000	2	19:45400001-45440000	7.1e-14	HiC	GSE87112	Mesendoderm	intra	rs429358;rs12721046;rs12721051;rs56131196;rs4420638;rs814573;rs157592;rs111789331;rs66626994	ENSG00000224916:ENSG00000267467:ENSG00000234906:ENSG00000104853	APOC4-APOC2:APOC4:APOC2:CLPTM1	1	19:45457581-45459250	prom	E007	ENSG00000104853	CLPTM1	H1 Derived Neuronal Progenitor Cultured Cells
	19:45440001-45480000	2	19:45400001-45440000	7.1e-14	HiC	GSE87112	Mesendoderm	intra	rs429358;rs12721046;rs12721051;rs56131196;rs4420638;rs814573;rs157592;rs111789331;rs66626994	ENSG00000224916:ENSG00000267467:ENSG00000234906:ENSG00000104853	APOC4-APOC2:APOC4:APOC2:CLPTM1	1	19:45457581-45459250	prom	E009	ENSG00000104853	CLPTM1	H9 Derived Neuronal Progenitor Cultured Cells
	19:45440001-45480000	2	19:45400001-45440000	7.1e-14	HiC	GSE87112	Mesendoderm	intra	rs429358;rs12721046;rs12721051;rs56131196;rs4420638;rs814573;rs157592;rs111789331;rs66626994	ENSG00000224916:ENSG00000267467:ENSG00000234906:ENSG00000104853	APOC4-APOC2:APOC4:APOC2:CLPTM1	1	19:45457581-45459250	prom	E010	ENSG00000104853	CLPTM1	H9 Derived Neuron Cultured Cells
	19:45440001-45480000	2	19:45400001-45440000	7.1e-14	HiC	GSE87112	Mesendoderm	intra	rs429358;rs12721046;rs12721051;rs56131196;rs4420638;rs814573;rs157592;rs111789331;rs66626994	ENSG00000224916:ENSG00000267467:ENSG00000234906:ENSG00000104853	APOC4-APOC2:APOC4:APOC2:CLPTM1	1	19:45457581-45459250	prom	E053	ENSG00000104853	CLPTM1	Cortex derived primary cultured neurospheres
	19:45440001-45480000	2	19:45400001-45440000	7.1e-14	HiC	GSE87112	Mesendoderm	intra	rs429358;rs12721046;rs12721051;rs56131196;rs4420638;rs814573;rs157592;rs111789331;rs66626994	ENSG00000224916:ENSG00000267467:ENSG00000234906:ENSG00000104853	APOC4-APOC2:APOC4:APOC2:CLPTM1	1	19:45457581-45459250	prom	E054	ENSG00000104853	CLPTM1	Ganglion Eminence derived primary cultured neurospheres
	19:45440001-45480000	2	19:45400001-45440000	7.1e-14	HiC	GSE87112	Mesendoderm	intra	rs429358;rs12721046;rs12721051;rs56131196;rs4420638;rs814573;rs157592;rs111789331;rs66626994	ENSG00000224916:ENSG00000267467:ENSG00000234906:ENSG00000104853	APOC4-APOC2:APOC4:APOC2:CLPTM1	1	19:45457581-45459250	prom	E067	ENSG00000104853	CLPTM1	Brain Angular Gyrus
	19:45440001-45480000	2	19:45400001-45440000	7.1e-14	HiC	GSE87112	Mesendoderm	intra	rs429358;rs12721046;rs12721051;rs56131196;rs4420638;rs814573;rs157592;rs111789331;rs66626994	ENSG00000224916:ENSG00000267467:ENSG00000234906:ENSG00000104853	APOC4-APOC2:APOC4:APOC2:CLPTM1	1	19:45457581-45459250	prom	E068	ENSG00000104853	CLPTM1	Brain Anterior Caudate
	19:45440001-45480000	2	19:45400001-45440000	7.1e-14	HiC	GSE87112	Mesendoderm	intra	rs429358;rs12721046;rs12721051;rs56131196;rs4420638;rs814573;rs157592;rs111789331;rs66626994	ENSG00000224916:ENSG00000267467:ENSG00000234906:ENSG00000104853	APOC4-APOC2:APOC4:APOC2:CLPTM1	1	19:45457581-45459250	prom	E069	ENSG00000104853	CLPTM1	Brain Cingulate Gyrus
	19:45440001-45480000	2	19:45400001-45440000	7.1e-14	HiC	GSE87112	Mesendoderm	intra	rs429358;rs12721046;rs12721051;rs56131196;rs4420638;rs814573;rs157592;rs111789331;rs66626994	ENSG00000224916:ENSG00000267467:ENSG00000234906:ENSG00000104853	APOC4-APOC2:APOC4:APOC2:CLPTM1	1	19:45457581-45459250	prom	E070	ENSG00000104853	CLPTM1	Brain Germinal Matrix
	19:45440001-45480000	2	19:45400001-45440000	7.1e-14	HiC	GSE87112	Mesendoderm	intra	rs429358;rs12721046;rs12721051;rs56131196;rs4420638;rs814573;rs157592;rs111789331;rs66626994	ENSG00000224916:ENSG00000267467:ENSG00000234906:ENSG00000104853	APOC4-APOC2:APOC4:APOC2:CLPTM1	1	19:45457581-45459250	prom	E071	ENSG00000104853	CLPTM1	Brain Hippocampus Middle
	19:45440001-45480000	2	19:45400001-45440000	7.1e-14	HiC	GSE87112	Mesendoderm	intra	rs429358;rs12721046;rs12721051;rs56131196;rs4420638;rs814573;rs157592;rs111789331;rs66626994	ENSG00000224916:ENSG00000267467:ENSG00000234906:ENSG00000104853	APOC4-APOC2:APOC4:APOC2:CLPTM1	1	19:45457581-45459250	prom	E072	ENSG00000104853	CLPTM1	Brain Inferior Temporal Lobe
	19:45440001-45480000	2	19:45400001-45440000	7.1e-14	HiC	GSE87112	Mesendoderm	intra	rs429358;rs12721046;rs12721051;rs56131196;rs4420638;rs814573;rs157592;rs111789331;rs66626994	ENSG00000224916:ENSG00000267467:ENSG00000234906:ENSG00000104853	APOC4-APOC2:APOC4:APOC2:CLPTM1	1	19:45457581-45459250	prom	E073	ENSG00000104853	CLPTM1	Brain_Dorsolateral_Prefrontal_Cortex
	19:45440001-45480000	2	19:45400001-45440000	7.1e-14	HiC	GSE87112	Mesendoderm	intra	rs429358;rs12721046;rs12721051;rs56131196;rs4420638;rs814573;rs157592;rs111789331;rs66626994	ENSG00000224916:ENSG00000267467:ENSG00000234906:ENSG00000104853	APOC4-APOC2:APOC4:APOC2:CLPTM1	1	19:45457581-45459250	prom	E074	ENSG00000104853	CLPTM1	Brain Substantia Nigra
	19:45440001-45480000	2	19:45400001-45440000	7.1e-14	HiC	GSE87112	Mesendoderm	intra	rs429358;rs12721046;rs12721051;rs56131196;rs4420638;rs814573;rs157592;rs111789331;rs66626994	ENSG00000224916:ENSG00000267467:ENSG00000234906:ENSG00000104853	APOC4-APOC2:APOC4:APOC2:CLPTM1	1	19:45457581-45459250	prom	E081	ENSG00000104853	CLPTM1	Fetal Brain Male
	19:45440001-45480000	2	19:45400001-45440000	7.1e-14	HiC	GSE87112	Mesendoderm	intra	rs429358;rs12721046;rs12721051;rs56131196;rs4420638;rs814573;rs157592;rs111789331;rs66626994	ENSG00000224916:ENSG00000267467:ENSG00000234906:ENSG00000104853	APOC4-APOC2:APOC4:APOC2:CLPTM1	1	19:45457581-45459250	prom	E082	ENSG00000104853	CLPTM1	Fetal Brain Female
	19:45440001-45480000	2	19:45400001-45440000	7.1e-14	HiC	GSE87112	Mesendoderm	intra	rs429358;rs12721046;rs12721051;rs56131196;rs4420638;rs814573;rs157592;rs111789331;rs66626994	ENSG00000224916:ENSG00000267467:ENSG00000234906:ENSG00000104853	APOC4-APOC2:APOC4:APOC2:CLPTM1	1	19:45445732-45445792	dyadic	E009	ENSG00000224916:ENSG00000267467	APOC4-APOC2:APOC4	H9 Derived Neuronal Progenitor Cultured Cells
	19:45440001-45480000	2	19:45400001-45440000	7.1e-14	HiC	GSE87112	Mesendoderm	intra	rs429358;rs12721046;rs12721051;rs56131196;rs4420638;rs814573;rs157592;rs111789331;rs66626994	ENSG00000224916:ENSG00000267467:ENSG00000234906:ENSG00000104853	APOC4-APOC2:APOC4:APOC2:CLPTM1	1	19:45445732-45445792	dyadic	E053	ENSG00000224916:ENSG00000267467	APOC4-APOC2:APOC4	Cortex derived primary cultured neurospheres
	19:45440001-45480000	2	19:45400001-45440000	7.1e-14	HiC	GSE87112	Mesendoderm	intra	rs429358;rs12721046;rs12721051;rs56131196;rs4420638;rs814573;rs157592;rs111789331;rs66626994	ENSG00000224916:ENSG00000267467:ENSG00000234906:ENSG00000104853	APOC4-APOC2:APOC4:APOC2:CLPTM1	1	19:45445732-45445792	dyadic	E068	ENSG00000224916:ENSG00000267467	APOC4-APOC2:APOC4	Brain Anterior Caudate
	19:45440001-45480000	2	19:45400001-45440000	7.1e-14	HiC	GSE87112	Mesendoderm	intra	rs429358;rs12721046;rs12721051;rs56131196;rs4420638;rs814573;rs157592;rs111789331;rs66626994	ENSG00000224916:ENSG00000267467:ENSG00000234906:ENSG00000104853	APOC4-APOC2:APOC4:APOC2:CLPTM1	1	19:45445732-45445792	dyadic	E082	ENSG00000224916:ENSG00000267467	APOC4-APOC2:APOC4	Fetal Brain Female
Verbal learning
	region2	GenomicLocus	region1	FDR	type.x	DB	tissue.cell.x	inter.intra	SNPs	genes.x	genes.x_text	ciMapFilt	reg_region	type.y	tissue.cell.y	genes.y	genes.y_text	tissue_text
	3:50120001-50160000	1	3:52680001-52720000	3.39e-09	HiC	GSE87112	Mesenchymal_Stem_Cell	intra	rs142853462;rs2028216;rs35665793;rs34757451;rs2289250;rs33967311;rs62253740;rs13065019;rs35211965;rs6770463;rs4435633;rs71087003;rs35409678;rs2336148;rs3041438;rs12486847;rs2336149;rs2590846;rs7611731;rs6804145;rs34168767;rs11130314;rs11130315;rs12488461;rs12488527;rs5848957;rs62255362;rs35976524;rs77146033;rs62255364;rs11337750;rs6768697;rs5848958;rs12493107;rs6803012;rs12637632;rs6414569;rs1263…	ENSG00000003756	RBM5	1	3:50125991-50127492	prom	E007	ENSG00000003756	RBM5	H1 Derived Neuronal Progenitor Cultured Cells
	3:50120001-50160000	1	3:52680001-52720000	3.39e-09	HiC	GSE87112	Mesenchymal_Stem_Cell	intra	rs142853462;rs2028216;rs35665793;rs34757451;rs2289250;rs33967311;rs62253740;rs13065019;rs35211965;rs6770463;rs4435633;rs71087003;rs35409678;rs2336148;rs3041438;rs12486847;rs2336149;rs2590846;rs7611731;rs6804145;rs34168767;rs11130314;rs11130315;rs12488461;rs12488527;rs5848957;rs62255362;rs35976524;rs77146033;rs62255364;rs11337750;rs6768697;rs5848958;rs12493107;rs6803012;rs12637632;rs6414569;rs1263…	ENSG00000003756	RBM5	1	3:50125991-50127492	prom	E009	ENSG00000003756	RBM5	H9 Derived Neuronal Progenitor Cultured Cells
	3:50120001-50160000	1	3:52680001-52720000	3.39e-09	HiC	GSE87112	Mesenchymal_Stem_Cell	intra	rs142853462;rs2028216;rs35665793;rs34757451;rs2289250;rs33967311;rs62253740;rs13065019;rs35211965;rs6770463;rs4435633;rs71087003;rs35409678;rs2336148;rs3041438;rs12486847;rs2336149;rs2590846;rs7611731;rs6804145;rs34168767;rs11130314;rs11130315;rs12488461;rs12488527;rs5848957;rs62255362;rs35976524;rs77146033;rs62255364;rs11337750;rs6768697;rs5848958;rs12493107;rs6803012;rs12637632;rs6414569;rs1263…	ENSG00000003756	RBM5	1	3:50125991-50127492	prom	E010	ENSG00000003756	RBM5	H9 Derived Neuron Cultured Cells
	3:50120001-50160000	1	3:52680001-52720000	3.39e-09	HiC	GSE87112	Mesenchymal_Stem_Cell	intra	rs142853462;rs2028216;rs35665793;rs34757451;rs2289250;rs33967311;rs62253740;rs13065019;rs35211965;rs6770463;rs4435633;rs71087003;rs35409678;rs2336148;rs3041438;rs12486847;rs2336149;rs2590846;rs7611731;rs6804145;rs34168767;rs11130314;rs11130315;rs12488461;rs12488527;rs5848957;rs62255362;rs35976524;rs77146033;rs62255364;rs11337750;rs6768697;rs5848958;rs12493107;rs6803012;rs12637632;rs6414569;rs1263…	ENSG00000003756	RBM5	1	3:50125991-50127492	prom	E053	ENSG00000003756	RBM5	Cortex derived primary cultured neurospheres
	3:50120001-50160000	1	3:52680001-52720000	3.39e-09	HiC	GSE87112	Mesenchymal_Stem_Cell	intra	rs142853462;rs2028216;rs35665793;rs34757451;rs2289250;rs33967311;rs62253740;rs13065019;rs35211965;rs6770463;rs4435633;rs71087003;rs35409678;rs2336148;rs3041438;rs12486847;rs2336149;rs2590846;rs7611731;rs6804145;rs34168767;rs11130314;rs11130315;rs12488461;rs12488527;rs5848957;rs62255362;rs35976524;rs77146033;rs62255364;rs11337750;rs6768697;rs5848958;rs12493107;rs6803012;rs12637632;rs6414569;rs1263…	ENSG00000003756	RBM5	1	3:50125991-50127492	prom	E054	ENSG00000003756	RBM5	Ganglion Eminence derived primary cultured neurospheres
	3:50120001-50160000	1	3:52680001-52720000	3.39e-09	HiC	GSE87112	Mesenchymal_Stem_Cell	intra	rs142853462;rs2028216;rs35665793;rs34757451;rs2289250;rs33967311;rs62253740;rs13065019;rs35211965;rs6770463;rs4435633;rs71087003;rs35409678;rs2336148;rs3041438;rs12486847;rs2336149;rs2590846;rs7611731;rs6804145;rs34168767;rs11130314;rs11130315;rs12488461;rs12488527;rs5848957;rs62255362;rs35976524;rs77146033;rs62255364;rs11337750;rs6768697;rs5848958;rs12493107;rs6803012;rs12637632;rs6414569;rs1263…	ENSG00000003756	RBM5	1	3:50125991-50127492	prom	E067	ENSG00000003756	RBM5	Brain Angular Gyrus
	3:50120001-50160000	1	3:52680001-52720000	3.39e-09	HiC	GSE87112	Mesenchymal_Stem_Cell	intra	rs142853462;rs2028216;rs35665793;rs34757451;rs2289250;rs33967311;rs62253740;rs13065019;rs35211965;rs6770463;rs4435633;rs71087003;rs35409678;rs2336148;rs3041438;rs12486847;rs2336149;rs2590846;rs7611731;rs6804145;rs34168767;rs11130314;rs11130315;rs12488461;rs12488527;rs5848957;rs62255362;rs35976524;rs77146033;rs62255364;rs11337750;rs6768697;rs5848958;rs12493107;rs6803012;rs12637632;rs6414569;rs1263…	ENSG00000003756	RBM5	1	3:50125991-50127492	prom	E068	ENSG00000003756	RBM5	Brain Anterior Caudate
	3:50120001-50160000	1	3:52680001-52720000	3.39e-09	HiC	GSE87112	Mesenchymal_Stem_Cell	intra	rs142853462;rs2028216;rs35665793;rs34757451;rs2289250;rs33967311;rs62253740;rs13065019;rs35211965;rs6770463;rs4435633;rs71087003;rs35409678;rs2336148;rs3041438;rs12486847;rs2336149;rs2590846;rs7611731;rs6804145;rs34168767;rs11130314;rs11130315;rs12488461;rs12488527;rs5848957;rs62255362;rs35976524;rs77146033;rs62255364;rs11337750;rs6768697;rs5848958;rs12493107;rs6803012;rs12637632;rs6414569;rs1263…	ENSG00000003756	RBM5	1	3:50125991-50127492	prom	E069	ENSG00000003756	RBM5	Brain Cingulate Gyrus
	3:50120001-50160000	1	3:52680001-52720000	3.39e-09	HiC	GSE87112	Mesenchymal_Stem_Cell	intra	rs142853462;rs2028216;rs35665793;rs34757451;rs2289250;rs33967311;rs62253740;rs13065019;rs35211965;rs6770463;rs4435633;rs71087003;rs35409678;rs2336148;rs3041438;rs12486847;rs2336149;rs2590846;rs7611731;rs6804145;rs34168767;rs11130314;rs11130315;rs12488461;rs12488527;rs5848957;rs62255362;rs35976524;rs77146033;rs62255364;rs11337750;rs6768697;rs5848958;rs12493107;rs6803012;rs12637632;rs6414569;rs1263…	ENSG00000003756	RBM5	1	3:50125991-50127492	prom	E070	ENSG00000003756	RBM5	Brain Germinal Matrix
	3:50120001-50160000	1	3:52680001-52720000	3.39e-09	HiC	GSE87112	Mesenchymal_Stem_Cell	intra	rs142853462;rs2028216;rs35665793;rs34757451;rs2289250;rs33967311;rs62253740;rs13065019;rs35211965;rs6770463;rs4435633;rs71087003;rs35409678;rs2336148;rs3041438;rs12486847;rs2336149;rs2590846;rs7611731;rs6804145;rs34168767;rs11130314;rs11130315;rs12488461;rs12488527;rs5848957;rs62255362;rs35976524;rs77146033;rs62255364;rs11337750;rs6768697;rs5848958;rs12493107;rs6803012;rs12637632;rs6414569;rs1263…	ENSG00000003756	RBM5	1	3:50125991-50127492	prom	E071	ENSG00000003756	RBM5	Brain Hippocampus Middle
	3:50120001-50160000	1	3:52680001-52720000	3.39e-09	HiC	GSE87112	Mesenchymal_Stem_Cell	intra	rs142853462;rs2028216;rs35665793;rs34757451;rs2289250;rs33967311;rs62253740;rs13065019;rs35211965;rs6770463;rs4435633;rs71087003;rs35409678;rs2336148;rs3041438;rs12486847;rs2336149;rs2590846;rs7611731;rs6804145;rs34168767;rs11130314;rs11130315;rs12488461;rs12488527;rs5848957;rs62255362;rs35976524;rs77146033;rs62255364;rs11337750;rs6768697;rs5848958;rs12493107;rs6803012;rs12637632;rs6414569;rs1263…	ENSG00000003756	RBM5	1	3:50125991-50127492	prom	E072	ENSG00000003756	RBM5	Brain Inferior Temporal Lobe
	3:50120001-50160000	1	3:52680001-52720000	3.39e-09	HiC	GSE87112	Mesenchymal_Stem_Cell	intra	rs142853462;rs2028216;rs35665793;rs34757451;rs2289250;rs33967311;rs62253740;rs13065019;rs35211965;rs6770463;rs4435633;rs71087003;rs35409678;rs2336148;rs3041438;rs12486847;rs2336149;rs2590846;rs7611731;rs6804145;rs34168767;rs11130314;rs11130315;rs12488461;rs12488527;rs5848957;rs62255362;rs35976524;rs77146033;rs62255364;rs11337750;rs6768697;rs5848958;rs12493107;rs6803012;rs12637632;rs6414569;rs1263…	ENSG00000003756	RBM5	1	3:50125991-50127492	prom	E073	ENSG00000003756	RBM5	Brain_Dorsolateral_Prefrontal_Cortex
	3:50120001-50160000	1	3:52680001-52720000	3.39e-09	HiC	GSE87112	Mesenchymal_Stem_Cell	intra	rs142853462;rs2028216;rs35665793;rs34757451;rs2289250;rs33967311;rs62253740;rs13065019;rs35211965;rs6770463;rs4435633;rs71087003;rs35409678;rs2336148;rs3041438;rs12486847;rs2336149;rs2590846;rs7611731;rs6804145;rs34168767;rs11130314;rs11130315;rs12488461;rs12488527;rs5848957;rs62255362;rs35976524;rs77146033;rs62255364;rs11337750;rs6768697;rs5848958;rs12493107;rs6803012;rs12637632;rs6414569;rs1263…	ENSG00000003756	RBM5	1	3:50125991-50127492	prom	E074	ENSG00000003756	RBM5	Brain Substantia Nigra
	3:50120001-50160000	1	3:52680001-52720000	3.39e-09	HiC	GSE87112	Mesenchymal_Stem_Cell	intra	rs142853462;rs2028216;rs35665793;rs34757451;rs2289250;rs33967311;rs62253740;rs13065019;rs35211965;rs6770463;rs4435633;rs71087003;rs35409678;rs2336148;rs3041438;rs12486847;rs2336149;rs2590846;rs7611731;rs6804145;rs34168767;rs11130314;rs11130315;rs12488461;rs12488527;rs5848957;rs62255362;rs35976524;rs77146033;rs62255364;rs11337750;rs6768697;rs5848958;rs12493107;rs6803012;rs12637632;rs6414569;rs1263…	ENSG00000003756	RBM5	1	3:50125991-50127492	prom	E081	ENSG00000003756	RBM5	Fetal Brain Male
	3:50120001-50160000	1	3:52680001-52720000	3.39e-09	HiC	GSE87112	Mesenchymal_Stem_Cell	intra	rs142853462;rs2028216;rs35665793;rs34757451;rs2289250;rs33967311;rs62253740;rs13065019;rs35211965;rs6770463;rs4435633;rs71087003;rs35409678;rs2336148;rs3041438;rs12486847;rs2336149;rs2590846;rs7611731;rs6804145;rs34168767;rs11130314;rs11130315;rs12488461;rs12488527;rs5848957;rs62255362;rs35976524;rs77146033;rs62255364;rs11337750;rs6768697;rs5848958;rs12493107;rs6803012;rs12637632;rs6414569;rs1263…	ENSG00000003756	RBM5	1	3:50125991-50127492	prom	E082	ENSG00000003756	RBM5	Fetal Brain Female
	3:50120001-50160000	1	3:52640001-52680000	5.14e-09	HiC	GSE87112	Mesenchymal_Stem_Cell	intra	rs3774366;rs3774365;rs35189714;rs12487591;rs3733045;rs3755806;rs13065851;rs71084197;rs11709448;rs10510760;rs4687638;rs62253733;rs34341238;rs11717043;rs4687639;rs150536093;rs13064064;rs34537256;rs34215106;rs1561337;rs184514749;rs67843199;rs35249778;rs36059845;rs6445529;rs7622694;rs4687548;rs13069481;rs2083180;rs6796726;rs13098776;rs567776784;rs13068293;rs11719514;rs34959878;rs11720432;rs201400694;…	ENSG00000003756	RBM5	1	3:50125991-50127492	prom	E007	ENSG00000003756	RBM5	H1 Derived Neuronal Progenitor Cultured Cells
	3:50120001-50160000	1	3:52640001-52680000	5.14e-09	HiC	GSE87112	Mesenchymal_Stem_Cell	intra	rs3774366;rs3774365;rs35189714;rs12487591;rs3733045;rs3755806;rs13065851;rs71084197;rs11709448;rs10510760;rs4687638;rs62253733;rs34341238;rs11717043;rs4687639;rs150536093;rs13064064;rs34537256;rs34215106;rs1561337;rs184514749;rs67843199;rs35249778;rs36059845;rs6445529;rs7622694;rs4687548;rs13069481;rs2083180;rs6796726;rs13098776;rs567776784;rs13068293;rs11719514;rs34959878;rs11720432;rs201400694;…	ENSG00000003756	RBM5	1	3:50125991-50127492	prom	E009	ENSG00000003756	RBM5	H9 Derived Neuronal Progenitor Cultured Cells
	3:50120001-50160000	1	3:52640001-52680000	5.14e-09	HiC	GSE87112	Mesenchymal_Stem_Cell	intra	rs3774366;rs3774365;rs35189714;rs12487591;rs3733045;rs3755806;rs13065851;rs71084197;rs11709448;rs10510760;rs4687638;rs62253733;rs34341238;rs11717043;rs4687639;rs150536093;rs13064064;rs34537256;rs34215106;rs1561337;rs184514749;rs67843199;rs35249778;rs36059845;rs6445529;rs7622694;rs4687548;rs13069481;rs2083180;rs6796726;rs13098776;rs567776784;rs13068293;rs11719514;rs34959878;rs11720432;rs201400694;…	ENSG00000003756	RBM5	1	3:50125991-50127492	prom	E010	ENSG00000003756	RBM5	H9 Derived Neuron Cultured Cells
	3:50120001-50160000	1	3:52640001-52680000	5.14e-09	HiC	GSE87112	Mesenchymal_Stem_Cell	intra	rs3774366;rs3774365;rs35189714;rs12487591;rs3733045;rs3755806;rs13065851;rs71084197;rs11709448;rs10510760;rs4687638;rs62253733;rs34341238;rs11717043;rs4687639;rs150536093;rs13064064;rs34537256;rs34215106;rs1561337;rs184514749;rs67843199;rs35249778;rs36059845;rs6445529;rs7622694;rs4687548;rs13069481;rs2083180;rs6796726;rs13098776;rs567776784;rs13068293;rs11719514;rs34959878;rs11720432;rs201400694;…	ENSG00000003756	RBM5	1	3:50125991-50127492	prom	E053	ENSG00000003756	RBM5	Cortex derived primary cultured neurospheres
	3:50120001-50160000	1	3:52640001-52680000	5.14e-09	HiC	GSE87112	Mesenchymal_Stem_Cell	intra	rs3774366;rs3774365;rs35189714;rs12487591;rs3733045;rs3755806;rs13065851;rs71084197;rs11709448;rs10510760;rs4687638;rs62253733;rs34341238;rs11717043;rs4687639;rs150536093;rs13064064;rs34537256;rs34215106;rs1561337;rs184514749;rs67843199;rs35249778;rs36059845;rs6445529;rs7622694;rs4687548;rs13069481;rs2083180;rs6796726;rs13098776;rs567776784;rs13068293;rs11719514;rs34959878;rs11720432;rs201400694;…	ENSG00000003756	RBM5	1	3:50125991-50127492	prom	E054	ENSG00000003756	RBM5	Ganglion Eminence derived primary cultured neurospheres
	3:50120001-50160000	1	3:52640001-52680000	5.14e-09	HiC	GSE87112	Mesenchymal_Stem_Cell	intra	rs3774366;rs3774365;rs35189714;rs12487591;rs3733045;rs3755806;rs13065851;rs71084197;rs11709448;rs10510760;rs4687638;rs62253733;rs34341238;rs11717043;rs4687639;rs150536093;rs13064064;rs34537256;rs34215106;rs1561337;rs184514749;rs67843199;rs35249778;rs36059845;rs6445529;rs7622694;rs4687548;rs13069481;rs2083180;rs6796726;rs13098776;rs567776784;rs13068293;rs11719514;rs34959878;rs11720432;rs201400694;…	ENSG00000003756	RBM5	1	3:50125991-50127492	prom	E067	ENSG00000003756	RBM5	Brain Angular Gyrus
	3:50120001-50160000	1	3:52640001-52680000	5.14e-09	HiC	GSE87112	Mesenchymal_Stem_Cell	intra	rs3774366;rs3774365;rs35189714;rs12487591;rs3733045;rs3755806;rs13065851;rs71084197;rs11709448;rs10510760;rs4687638;rs62253733;rs34341238;rs11717043;rs4687639;rs150536093;rs13064064;rs34537256;rs34215106;rs1561337;rs184514749;rs67843199;rs35249778;rs36059845;rs6445529;rs7622694;rs4687548;rs13069481;rs2083180;rs6796726;rs13098776;rs567776784;rs13068293;rs11719514;rs34959878;rs11720432;rs201400694;…	ENSG00000003756	RBM5	1	3:50125991-50127492	prom	E068	ENSG00000003756	RBM5	Brain Anterior Caudate
	3:50120001-50160000	1	3:52640001-52680000	5.14e-09	HiC	GSE87112	Mesenchymal_Stem_Cell	intra	rs3774366;rs3774365;rs35189714;rs12487591;rs3733045;rs3755806;rs13065851;rs71084197;rs11709448;rs10510760;rs4687638;rs62253733;rs34341238;rs11717043;rs4687639;rs150536093;rs13064064;rs34537256;rs34215106;rs1561337;rs184514749;rs67843199;rs35249778;rs36059845;rs6445529;rs7622694;rs4687548;rs13069481;rs2083180;rs6796726;rs13098776;rs567776784;rs13068293;rs11719514;rs34959878;rs11720432;rs201400694;…	ENSG00000003756	RBM5	1	3:50125991-50127492	prom	E069	ENSG00000003756	RBM5	Brain Cingulate Gyrus
	3:50120001-50160000	1	3:52640001-52680000	5.14e-09	HiC	GSE87112	Mesenchymal_Stem_Cell	intra	rs3774366;rs3774365;rs35189714;rs12487591;rs3733045;rs3755806;rs13065851;rs71084197;rs11709448;rs10510760;rs4687638;rs62253733;rs34341238;rs11717043;rs4687639;rs150536093;rs13064064;rs34537256;rs34215106;rs1561337;rs184514749;rs67843199;rs35249778;rs36059845;rs6445529;rs7622694;rs4687548;rs13069481;rs2083180;rs6796726;rs13098776;rs567776784;rs13068293;rs11719514;rs34959878;rs11720432;rs201400694;…	ENSG00000003756	RBM5	1	3:50125991-50127492	prom	E070	ENSG00000003756	RBM5	Brain Germinal Matrix
	3:50120001-50160000	1	3:52640001-52680000	5.14e-09	HiC	GSE87112	Mesenchymal_Stem_Cell	intra	rs3774366;rs3774365;rs35189714;rs12487591;rs3733045;rs3755806;rs13065851;rs71084197;rs11709448;rs10510760;rs4687638;rs62253733;rs34341238;rs11717043;rs4687639;rs150536093;rs13064064;rs34537256;rs34215106;rs1561337;rs184514749;rs67843199;rs35249778;rs36059845;rs6445529;rs7622694;rs4687548;rs13069481;rs2083180;rs6796726;rs13098776;rs567776784;rs13068293;rs11719514;rs34959878;rs11720432;rs201400694;…	ENSG00000003756	RBM5	1	3:50125991-50127492	prom	E071	ENSG00000003756	RBM5	Brain Hippocampus Middle
	3:50120001-50160000	1	3:52640001-52680000	5.14e-09	HiC	GSE87112	Mesenchymal_Stem_Cell	intra	rs3774366;rs3774365;rs35189714;rs12487591;rs3733045;rs3755806;rs13065851;rs71084197;rs11709448;rs10510760;rs4687638;rs62253733;rs34341238;rs11717043;rs4687639;rs150536093;rs13064064;rs34537256;rs34215106;rs1561337;rs184514749;rs67843199;rs35249778;rs36059845;rs6445529;rs7622694;rs4687548;rs13069481;rs2083180;rs6796726;rs13098776;rs567776784;rs13068293;rs11719514;rs34959878;rs11720432;rs201400694;…	ENSG00000003756	RBM5	1	3:50125991-50127492	prom	E072	ENSG00000003756	RBM5	Brain Inferior Temporal Lobe
	3:50120001-50160000	1	3:52640001-52680000	5.14e-09	HiC	GSE87112	Mesenchymal_Stem_Cell	intra	rs3774366;rs3774365;rs35189714;rs12487591;rs3733045;rs3755806;rs13065851;rs71084197;rs11709448;rs10510760;rs4687638;rs62253733;rs34341238;rs11717043;rs4687639;rs150536093;rs13064064;rs34537256;rs34215106;rs1561337;rs184514749;rs67843199;rs35249778;rs36059845;rs6445529;rs7622694;rs4687548;rs13069481;rs2083180;rs6796726;rs13098776;rs567776784;rs13068293;rs11719514;rs34959878;rs11720432;rs201400694;…	ENSG00000003756	RBM5	1	3:50125991-50127492	prom	E073	ENSG00000003756	RBM5	Brain_Dorsolateral_Prefrontal_Cortex
	3:50120001-50160000	1	3:52640001-52680000	5.14e-09	HiC	GSE87112	Mesenchymal_Stem_Cell	intra	rs3774366;rs3774365;rs35189714;rs12487591;rs3733045;rs3755806;rs13065851;rs71084197;rs11709448;rs10510760;rs4687638;rs62253733;rs34341238;rs11717043;rs4687639;rs150536093;rs13064064;rs34537256;rs34215106;rs1561337;rs184514749;rs67843199;rs35249778;rs36059845;rs6445529;rs7622694;rs4687548;rs13069481;rs2083180;rs6796726;rs13098776;rs567776784;rs13068293;rs11719514;rs34959878;rs11720432;rs201400694;…	ENSG00000003756	RBM5	1	3:50125991-50127492	prom	E074	ENSG00000003756	RBM5	Brain Substantia Nigra
	3:50120001-50160000	1	3:52640001-52680000	5.14e-09	HiC	GSE87112	Mesenchymal_Stem_Cell	intra	rs3774366;rs3774365;rs35189714;rs12487591;rs3733045;rs3755806;rs13065851;rs71084197;rs11709448;rs10510760;rs4687638;rs62253733;rs34341238;rs11717043;rs4687639;rs150536093;rs13064064;rs34537256;rs34215106;rs1561337;rs184514749;rs67843199;rs35249778;rs36059845;rs6445529;rs7622694;rs4687548;rs13069481;rs2083180;rs6796726;rs13098776;rs567776784;rs13068293;rs11719514;rs34959878;rs11720432;rs201400694;…	ENSG00000003756	RBM5	1	3:50125991-50127492	prom	E081	ENSG00000003756	RBM5	Fetal Brain Male
	3:50120001-50160000	1	3:52640001-52680000	5.14e-09	HiC	GSE87112	Mesenchymal_Stem_Cell	intra	rs3774366;rs3774365;rs35189714;rs12487591;rs3733045;rs3755806;rs13065851;rs71084197;rs11709448;rs10510760;rs4687638;rs62253733;rs34341238;rs11717043;rs4687639;rs150536093;rs13064064;rs34537256;rs34215106;rs1561337;rs184514749;rs67843199;rs35249778;rs36059845;rs6445529;rs7622694;rs4687548;rs13069481;rs2083180;rs6796726;rs13098776;rs567776784;rs13068293;rs11719514;rs34959878;rs11720432;rs201400694;…	ENSG00000003756	RBM5	1	3:50125991-50127492	prom	E082	ENSG00000003756	RBM5	Fetal Brain Female
	3:52280001-52320000	1	3:52640001-52680000	3.51e-08	HiC	GSE87112	Mesenchymal_Stem_Cell	intra	rs3774366;rs3774365;rs35189714;rs12487591;rs3733045;rs3755806;rs13065851;rs71084197;rs11709448;rs10510760;rs4687638;rs62253733;rs34341238;rs11717043;rs4687639;rs150536093;rs13064064;rs34537256;rs34215106;rs1561337;rs184514749;rs67843199;rs35249778;rs36059845;rs6445529;rs7622694;rs4687548;rs13069481;rs2083180;rs6796726;rs13098776;rs567776784;rs13068293;rs11719514;rs34959878;rs11720432;rs201400694;…	ENSG00000164088:ENSG00000199150	PPM1M:MIRLET7G	1	3:52278861-52280590	prom	E007	ENSG00000164088	PPM1M	H1 Derived Neuronal Progenitor Cultured Cells
	3:52280001-52320000	1	3:52640001-52680000	3.51e-08	HiC	GSE87112	Mesenchymal_Stem_Cell	intra	rs3774366;rs3774365;rs35189714;rs12487591;rs3733045;rs3755806;rs13065851;rs71084197;rs11709448;rs10510760;rs4687638;rs62253733;rs34341238;rs11717043;rs4687639;rs150536093;rs13064064;rs34537256;rs34215106;rs1561337;rs184514749;rs67843199;rs35249778;rs36059845;rs6445529;rs7622694;rs4687548;rs13069481;rs2083180;rs6796726;rs13098776;rs567776784;rs13068293;rs11719514;rs34959878;rs11720432;rs201400694;…	ENSG00000164088:ENSG00000199150	PPM1M:MIRLET7G	1	3:52278861-52280590	prom	E053	ENSG00000164088	PPM1M	Cortex derived primary cultured neurospheres
	3:52280001-52320000	1	3:52640001-52680000	3.51e-08	HiC	GSE87112	Mesenchymal_Stem_Cell	intra	rs3774366;rs3774365;rs35189714;rs12487591;rs3733045;rs3755806;rs13065851;rs71084197;rs11709448;rs10510760;rs4687638;rs62253733;rs34341238;rs11717043;rs4687639;rs150536093;rs13064064;rs34537256;rs34215106;rs1561337;rs184514749;rs67843199;rs35249778;rs36059845;rs6445529;rs7622694;rs4687548;rs13069481;rs2083180;rs6796726;rs13098776;rs567776784;rs13068293;rs11719514;rs34959878;rs11720432;rs201400694;…	ENSG00000164088:ENSG00000199150	PPM1M:MIRLET7G	1	3:52278861-52280590	prom	E054	ENSG00000164088	PPM1M	Ganglion Eminence derived primary cultured neurospheres
	3:52280001-52320000	1	3:52640001-52680000	3.51e-08	HiC	GSE87112	Mesenchymal_Stem_Cell	intra	rs3774366;rs3774365;rs35189714;rs12487591;rs3733045;rs3755806;rs13065851;rs71084197;rs11709448;rs10510760;rs4687638;rs62253733;rs34341238;rs11717043;rs4687639;rs150536093;rs13064064;rs34537256;rs34215106;rs1561337;rs184514749;rs67843199;rs35249778;rs36059845;rs6445529;rs7622694;rs4687548;rs13069481;rs2083180;rs6796726;rs13098776;rs567776784;rs13068293;rs11719514;rs34959878;rs11720432;rs201400694;…	ENSG00000164088:ENSG00000199150	PPM1M:MIRLET7G	1	3:52278861-52280590	prom	E067	ENSG00000164088	PPM1M	Brain Angular Gyrus
	3:52280001-52320000	1	3:52640001-52680000	3.51e-08	HiC	GSE87112	Mesenchymal_Stem_Cell	intra	rs3774366;rs3774365;rs35189714;rs12487591;rs3733045;rs3755806;rs13065851;rs71084197;rs11709448;rs10510760;rs4687638;rs62253733;rs34341238;rs11717043;rs4687639;rs150536093;rs13064064;rs34537256;rs34215106;rs1561337;rs184514749;rs67843199;rs35249778;rs36059845;rs6445529;rs7622694;rs4687548;rs13069481;rs2083180;rs6796726;rs13098776;rs567776784;rs13068293;rs11719514;rs34959878;rs11720432;rs201400694;…	ENSG00000164088:ENSG00000199150	PPM1M:MIRLET7G	1	3:52278861-52280590	prom	E068	ENSG00000164088	PPM1M	Brain Anterior Caudate
	3:52280001-52320000	1	3:52640001-52680000	3.51e-08	HiC	GSE87112	Mesenchymal_Stem_Cell	intra	rs3774366;rs3774365;rs35189714;rs12487591;rs3733045;rs3755806;rs13065851;rs71084197;rs11709448;rs10510760;rs4687638;rs62253733;rs34341238;rs11717043;rs4687639;rs150536093;rs13064064;rs34537256;rs34215106;rs1561337;rs184514749;rs67843199;rs35249778;rs36059845;rs6445529;rs7622694;rs4687548;rs13069481;rs2083180;rs6796726;rs13098776;rs567776784;rs13068293;rs11719514;rs34959878;rs11720432;rs201400694;…	ENSG00000164088:ENSG00000199150	PPM1M:MIRLET7G	1	3:52278861-52280590	prom	E069	ENSG00000164088	PPM1M	Brain Cingulate Gyrus
	3:52280001-52320000	1	3:52640001-52680000	3.51e-08	HiC	GSE87112	Mesenchymal_Stem_Cell	intra	rs3774366;rs3774365;rs35189714;rs12487591;rs3733045;rs3755806;rs13065851;rs71084197;rs11709448;rs10510760;rs4687638;rs62253733;rs34341238;rs11717043;rs4687639;rs150536093;rs13064064;rs34537256;rs34215106;rs1561337;rs184514749;rs67843199;rs35249778;rs36059845;rs6445529;rs7622694;rs4687548;rs13069481;rs2083180;rs6796726;rs13098776;rs567776784;rs13068293;rs11719514;rs34959878;rs11720432;rs201400694;…	ENSG00000164088:ENSG00000199150	PPM1M:MIRLET7G	1	3:52278861-52280590	prom	E070	ENSG00000164088	PPM1M	Brain Germinal Matrix
	3:52280001-52320000	1	3:52640001-52680000	3.51e-08	HiC	GSE87112	Mesenchymal_Stem_Cell	intra	rs3774366;rs3774365;rs35189714;rs12487591;rs3733045;rs3755806;rs13065851;rs71084197;rs11709448;rs10510760;rs4687638;rs62253733;rs34341238;rs11717043;rs4687639;rs150536093;rs13064064;rs34537256;rs34215106;rs1561337;rs184514749;rs67843199;rs35249778;rs36059845;rs6445529;rs7622694;rs4687548;rs13069481;rs2083180;rs6796726;rs13098776;rs567776784;rs13068293;rs11719514;rs34959878;rs11720432;rs201400694;…	ENSG00000164088:ENSG00000199150	PPM1M:MIRLET7G	1	3:52278861-52280590	prom	E071	ENSG00000164088	PPM1M	Brain Hippocampus Middle
	3:52280001-52320000	1	3:52640001-52680000	3.51e-08	HiC	GSE87112	Mesenchymal_Stem_Cell	intra	rs3774366;rs3774365;rs35189714;rs12487591;rs3733045;rs3755806;rs13065851;rs71084197;rs11709448;rs10510760;rs4687638;rs62253733;rs34341238;rs11717043;rs4687639;rs150536093;rs13064064;rs34537256;rs34215106;rs1561337;rs184514749;rs67843199;rs35249778;rs36059845;rs6445529;rs7622694;rs4687548;rs13069481;rs2083180;rs6796726;rs13098776;rs567776784;rs13068293;rs11719514;rs34959878;rs11720432;rs201400694;…	ENSG00000164088:ENSG00000199150	PPM1M:MIRLET7G	1	3:52278861-52280590	prom	E072	ENSG00000164088	PPM1M	Brain Inferior Temporal Lobe
	3:52280001-52320000	1	3:52640001-52680000	3.51e-08	HiC	GSE87112	Mesenchymal_Stem_Cell	intra	rs3774366;rs3774365;rs35189714;rs12487591;rs3733045;rs3755806;rs13065851;rs71084197;rs11709448;rs10510760;rs4687638;rs62253733;rs34341238;rs11717043;rs4687639;rs150536093;rs13064064;rs34537256;rs34215106;rs1561337;rs184514749;rs67843199;rs35249778;rs36059845;rs6445529;rs7622694;rs4687548;rs13069481;rs2083180;rs6796726;rs13098776;rs567776784;rs13068293;rs11719514;rs34959878;rs11720432;rs201400694;…	ENSG00000164088:ENSG00000199150	PPM1M:MIRLET7G	1	3:52278861-52280590	prom	E073	ENSG00000164088	PPM1M	Brain_Dorsolateral_Prefrontal_Cortex
	3:52280001-52320000	1	3:52640001-52680000	3.51e-08	HiC	GSE87112	Mesenchymal_Stem_Cell	intra	rs3774366;rs3774365;rs35189714;rs12487591;rs3733045;rs3755806;rs13065851;rs71084197;rs11709448;rs10510760;rs4687638;rs62253733;rs34341238;rs11717043;rs4687639;rs150536093;rs13064064;rs34537256;rs34215106;rs1561337;rs184514749;rs67843199;rs35249778;rs36059845;rs6445529;rs7622694;rs4687548;rs13069481;rs2083180;rs6796726;rs13098776;rs567776784;rs13068293;rs11719514;rs34959878;rs11720432;rs201400694;…	ENSG00000164088:ENSG00000199150	PPM1M:MIRLET7G	1	3:52278861-52280590	prom	E074	ENSG00000164088	PPM1M	Brain Substantia Nigra
	3:52280001-52320000	1	3:52640001-52680000	3.51e-08	HiC	GSE87112	Mesenchymal_Stem_Cell	intra	rs3774366;rs3774365;rs35189714;rs12487591;rs3733045;rs3755806;rs13065851;rs71084197;rs11709448;rs10510760;rs4687638;rs62253733;rs34341238;rs11717043;rs4687639;rs150536093;rs13064064;rs34537256;rs34215106;rs1561337;rs184514749;rs67843199;rs35249778;rs36059845;rs6445529;rs7622694;rs4687548;rs13069481;rs2083180;rs6796726;rs13098776;rs567776784;rs13068293;rs11719514;rs34959878;rs11720432;rs201400694;…	ENSG00000164088:ENSG00000199150	PPM1M:MIRLET7G	1	3:52278861-52280590	prom	E082	ENSG00000164088	PPM1M	Fetal Brain Female
	3:52280001-52320000	1	3:52640001-52680000	4.21e-08	HiC	GSE87112	IMR90	intra	rs3774366;rs3774365;rs35189714;rs12487591;rs3733045;rs3755806;rs13065851;rs71084197;rs11709448;rs10510760;rs4687638;rs62253733;rs34341238;rs11717043;rs4687639;rs150536093;rs13064064;rs34537256;rs34215106;rs1561337;rs184514749;rs67843199;rs35249778;rs36059845;rs6445529;rs7622694;rs4687548;rs13069481;rs2083180;rs6796726;rs13098776;rs567776784;rs13068293;rs11719514;rs34959878;rs11720432;rs201400694;…	ENSG00000164088:ENSG00000199150	PPM1M:MIRLET7G	1	3:52278861-52280590	prom	E007	ENSG00000164088	PPM1M	H1 Derived Neuronal Progenitor Cultured Cells
	3:52280001-52320000	1	3:52640001-52680000	4.21e-08	HiC	GSE87112	IMR90	intra	rs3774366;rs3774365;rs35189714;rs12487591;rs3733045;rs3755806;rs13065851;rs71084197;rs11709448;rs10510760;rs4687638;rs62253733;rs34341238;rs11717043;rs4687639;rs150536093;rs13064064;rs34537256;rs34215106;rs1561337;rs184514749;rs67843199;rs35249778;rs36059845;rs6445529;rs7622694;rs4687548;rs13069481;rs2083180;rs6796726;rs13098776;rs567776784;rs13068293;rs11719514;rs34959878;rs11720432;rs201400694;…	ENSG00000164088:ENSG00000199150	PPM1M:MIRLET7G	1	3:52278861-52280590	prom	E053	ENSG00000164088	PPM1M	Cortex derived primary cultured neurospheres
	3:52280001-52320000	1	3:52640001-52680000	4.21e-08	HiC	GSE87112	IMR90	intra	rs3774366;rs3774365;rs35189714;rs12487591;rs3733045;rs3755806;rs13065851;rs71084197;rs11709448;rs10510760;rs4687638;rs62253733;rs34341238;rs11717043;rs4687639;rs150536093;rs13064064;rs34537256;rs34215106;rs1561337;rs184514749;rs67843199;rs35249778;rs36059845;rs6445529;rs7622694;rs4687548;rs13069481;rs2083180;rs6796726;rs13098776;rs567776784;rs13068293;rs11719514;rs34959878;rs11720432;rs201400694;…	ENSG00000164088:ENSG00000199150	PPM1M:MIRLET7G	1	3:52278861-52280590	prom	E054	ENSG00000164088	PPM1M	Ganglion Eminence derived primary cultured neurospheres
	3:52280001-52320000	1	3:52640001-52680000	4.21e-08	HiC	GSE87112	IMR90	intra	rs3774366;rs3774365;rs35189714;rs12487591;rs3733045;rs3755806;rs13065851;rs71084197;rs11709448;rs10510760;rs4687638;rs62253733;rs34341238;rs11717043;rs4687639;rs150536093;rs13064064;rs34537256;rs34215106;rs1561337;rs184514749;rs67843199;rs35249778;rs36059845;rs6445529;rs7622694;rs4687548;rs13069481;rs2083180;rs6796726;rs13098776;rs567776784;rs13068293;rs11719514;rs34959878;rs11720432;rs201400694;…	ENSG00000164088:ENSG00000199150	PPM1M:MIRLET7G	1	3:52278861-52280590	prom	E067	ENSG00000164088	PPM1M	Brain Angular Gyrus
	3:52280001-52320000	1	3:52640001-52680000	4.21e-08	HiC	GSE87112	IMR90	intra	rs3774366;rs3774365;rs35189714;rs12487591;rs3733045;rs3755806;rs13065851;rs71084197;rs11709448;rs10510760;rs4687638;rs62253733;rs34341238;rs11717043;rs4687639;rs150536093;rs13064064;rs34537256;rs34215106;rs1561337;rs184514749;rs67843199;rs35249778;rs36059845;rs6445529;rs7622694;rs4687548;rs13069481;rs2083180;rs6796726;rs13098776;rs567776784;rs13068293;rs11719514;rs34959878;rs11720432;rs201400694;…	ENSG00000164088:ENSG00000199150	PPM1M:MIRLET7G	1	3:52278861-52280590	prom	E068	ENSG00000164088	PPM1M	Brain Anterior Caudate
	3:52280001-52320000	1	3:52640001-52680000	4.21e-08	HiC	GSE87112	IMR90	intra	rs3774366;rs3774365;rs35189714;rs12487591;rs3733045;rs3755806;rs13065851;rs71084197;rs11709448;rs10510760;rs4687638;rs62253733;rs34341238;rs11717043;rs4687639;rs150536093;rs13064064;rs34537256;rs34215106;rs1561337;rs184514749;rs67843199;rs35249778;rs36059845;rs6445529;rs7622694;rs4687548;rs13069481;rs2083180;rs6796726;rs13098776;rs567776784;rs13068293;rs11719514;rs34959878;rs11720432;rs201400694;…	ENSG00000164088:ENSG00000199150	PPM1M:MIRLET7G	1	3:52278861-52280590	prom	E069	ENSG00000164088	PPM1M	Brain Cingulate Gyrus
	3:52280001-52320000	1	3:52640001-52680000	4.21e-08	HiC	GSE87112	IMR90	intra	rs3774366;rs3774365;rs35189714;rs12487591;rs3733045;rs3755806;rs13065851;rs71084197;rs11709448;rs10510760;rs4687638;rs62253733;rs34341238;rs11717043;rs4687639;rs150536093;rs13064064;rs34537256;rs34215106;rs1561337;rs184514749;rs67843199;rs35249778;rs36059845;rs6445529;rs7622694;rs4687548;rs13069481;rs2083180;rs6796726;rs13098776;rs567776784;rs13068293;rs11719514;rs34959878;rs11720432;rs201400694;…	ENSG00000164088:ENSG00000199150	PPM1M:MIRLET7G	1	3:52278861-52280590	prom	E070	ENSG00000164088	PPM1M	Brain Germinal Matrix
	3:52280001-52320000	1	3:52640001-52680000	4.21e-08	HiC	GSE87112	IMR90	intra	rs3774366;rs3774365;rs35189714;rs12487591;rs3733045;rs3755806;rs13065851;rs71084197;rs11709448;rs10510760;rs4687638;rs62253733;rs34341238;rs11717043;rs4687639;rs150536093;rs13064064;rs34537256;rs34215106;rs1561337;rs184514749;rs67843199;rs35249778;rs36059845;rs6445529;rs7622694;rs4687548;rs13069481;rs2083180;rs6796726;rs13098776;rs567776784;rs13068293;rs11719514;rs34959878;rs11720432;rs201400694;…	ENSG00000164088:ENSG00000199150	PPM1M:MIRLET7G	1	3:52278861-52280590	prom	E071	ENSG00000164088	PPM1M	Brain Hippocampus Middle
	3:52280001-52320000	1	3:52640001-52680000	4.21e-08	HiC	GSE87112	IMR90	intra	rs3774366;rs3774365;rs35189714;rs12487591;rs3733045;rs3755806;rs13065851;rs71084197;rs11709448;rs10510760;rs4687638;rs62253733;rs34341238;rs11717043;rs4687639;rs150536093;rs13064064;rs34537256;rs34215106;rs1561337;rs184514749;rs67843199;rs35249778;rs36059845;rs6445529;rs7622694;rs4687548;rs13069481;rs2083180;rs6796726;rs13098776;rs567776784;rs13068293;rs11719514;rs34959878;rs11720432;rs201400694;…	ENSG00000164088:ENSG00000199150	PPM1M:MIRLET7G	1	3:52278861-52280590	prom	E072	ENSG00000164088	PPM1M	Brain Inferior Temporal Lobe
	3:52280001-52320000	1	3:52640001-52680000	4.21e-08	HiC	GSE87112	IMR90	intra	rs3774366;rs3774365;rs35189714;rs12487591;rs3733045;rs3755806;rs13065851;rs71084197;rs11709448;rs10510760;rs4687638;rs62253733;rs34341238;rs11717043;rs4687639;rs150536093;rs13064064;rs34537256;rs34215106;rs1561337;rs184514749;rs67843199;rs35249778;rs36059845;rs6445529;rs7622694;rs4687548;rs13069481;rs2083180;rs6796726;rs13098776;rs567776784;rs13068293;rs11719514;rs34959878;rs11720432;rs201400694;…	ENSG00000164088:ENSG00000199150	PPM1M:MIRLET7G	1	3:52278861-52280590	prom	E073	ENSG00000164088	PPM1M	Brain_Dorsolateral_Prefrontal_Cortex
	3:52280001-52320000	1	3:52640001-52680000	4.21e-08	HiC	GSE87112	IMR90	intra	rs3774366;rs3774365;rs35189714;rs12487591;rs3733045;rs3755806;rs13065851;rs71084197;rs11709448;rs10510760;rs4687638;rs62253733;rs34341238;rs11717043;rs4687639;rs150536093;rs13064064;rs34537256;rs34215106;rs1561337;rs184514749;rs67843199;rs35249778;rs36059845;rs6445529;rs7622694;rs4687548;rs13069481;rs2083180;rs6796726;rs13098776;rs567776784;rs13068293;rs11719514;rs34959878;rs11720432;rs201400694;…	ENSG00000164088:ENSG00000199150	PPM1M:MIRLET7G	1	3:52278861-52280590	prom	E074	ENSG00000164088	PPM1M	Brain Substantia Nigra
	3:52280001-52320000	1	3:52640001-52680000	4.21e-08	HiC	GSE87112	IMR90	intra	rs3774366;rs3774365;rs35189714;rs12487591;rs3733045;rs3755806;rs13065851;rs71084197;rs11709448;rs10510760;rs4687638;rs62253733;rs34341238;rs11717043;rs4687639;rs150536093;rs13064064;rs34537256;rs34215106;rs1561337;rs184514749;rs67843199;rs35249778;rs36059845;rs6445529;rs7622694;rs4687548;rs13069481;rs2083180;rs6796726;rs13098776;rs567776784;rs13068293;rs11719514;rs34959878;rs11720432;rs201400694;…	ENSG00000164088:ENSG00000199150	PPM1M:MIRLET7G	1	3:52278861-52280590	prom	E082	ENSG00000164088	PPM1M	Fetal Brain Female
	3:52280001-52320000	1	3:52680001-52720000	4.8e-10	HiC	GSE87112	Liver	intra	rs142853462;rs2028216;rs35665793;rs34757451;rs2289250;rs33967311;rs62253740;rs13065019;rs35211965;rs6770463;rs4435633;rs71087003;rs35409678;rs2336148;rs3041438;rs12486847;rs2336149;rs2590846;rs7611731;rs6804145;rs34168767;rs11130314;rs11130315;rs12488461;rs12488527;rs5848957;rs62255362;rs35976524;rs77146033;rs62255364;rs11337750;rs6768697;rs5848958;rs12493107;rs6803012;rs12637632;rs6414569;rs1263…	ENSG00000164088:ENSG00000199150	PPM1M:MIRLET7G	1	3:52278861-52280590	prom	E007	ENSG00000164088	PPM1M	H1 Derived Neuronal Progenitor Cultured Cells
	3:52280001-52320000	1	3:52680001-52720000	4.8e-10	HiC	GSE87112	Liver	intra	rs142853462;rs2028216;rs35665793;rs34757451;rs2289250;rs33967311;rs62253740;rs13065019;rs35211965;rs6770463;rs4435633;rs71087003;rs35409678;rs2336148;rs3041438;rs12486847;rs2336149;rs2590846;rs7611731;rs6804145;rs34168767;rs11130314;rs11130315;rs12488461;rs12488527;rs5848957;rs62255362;rs35976524;rs77146033;rs62255364;rs11337750;rs6768697;rs5848958;rs12493107;rs6803012;rs12637632;rs6414569;rs1263…	ENSG00000164088:ENSG00000199150	PPM1M:MIRLET7G	1	3:52278861-52280590	prom	E053	ENSG00000164088	PPM1M	Cortex derived primary cultured neurospheres
	3:52280001-52320000	1	3:52680001-52720000	4.8e-10	HiC	GSE87112	Liver	intra	rs142853462;rs2028216;rs35665793;rs34757451;rs2289250;rs33967311;rs62253740;rs13065019;rs35211965;rs6770463;rs4435633;rs71087003;rs35409678;rs2336148;rs3041438;rs12486847;rs2336149;rs2590846;rs7611731;rs6804145;rs34168767;rs11130314;rs11130315;rs12488461;rs12488527;rs5848957;rs62255362;rs35976524;rs77146033;rs62255364;rs11337750;rs6768697;rs5848958;rs12493107;rs6803012;rs12637632;rs6414569;rs1263…	ENSG00000164088:ENSG00000199150	PPM1M:MIRLET7G	1	3:52278861-52280590	prom	E054	ENSG00000164088	PPM1M	Ganglion Eminence derived primary cultured neurospheres
	3:52280001-52320000	1	3:52680001-52720000	4.8e-10	HiC	GSE87112	Liver	intra	rs142853462;rs2028216;rs35665793;rs34757451;rs2289250;rs33967311;rs62253740;rs13065019;rs35211965;rs6770463;rs4435633;rs71087003;rs35409678;rs2336148;rs3041438;rs12486847;rs2336149;rs2590846;rs7611731;rs6804145;rs34168767;rs11130314;rs11130315;rs12488461;rs12488527;rs5848957;rs62255362;rs35976524;rs77146033;rs62255364;rs11337750;rs6768697;rs5848958;rs12493107;rs6803012;rs12637632;rs6414569;rs1263…	ENSG00000164088:ENSG00000199150	PPM1M:MIRLET7G	1	3:52278861-52280590	prom	E067	ENSG00000164088	PPM1M	Brain Angular Gyrus
	3:52280001-52320000	1	3:52680001-52720000	4.8e-10	HiC	GSE87112	Liver	intra	rs142853462;rs2028216;rs35665793;rs34757451;rs2289250;rs33967311;rs62253740;rs13065019;rs35211965;rs6770463;rs4435633;rs71087003;rs35409678;rs2336148;rs3041438;rs12486847;rs2336149;rs2590846;rs7611731;rs6804145;rs34168767;rs11130314;rs11130315;rs12488461;rs12488527;rs5848957;rs62255362;rs35976524;rs77146033;rs62255364;rs11337750;rs6768697;rs5848958;rs12493107;rs6803012;rs12637632;rs6414569;rs1263…	ENSG00000164088:ENSG00000199150	PPM1M:MIRLET7G	1	3:52278861-52280590	prom	E068	ENSG00000164088	PPM1M	Brain Anterior Caudate
	3:52280001-52320000	1	3:52680001-52720000	4.8e-10	HiC	GSE87112	Liver	intra	rs142853462;rs2028216;rs35665793;rs34757451;rs2289250;rs33967311;rs62253740;rs13065019;rs35211965;rs6770463;rs4435633;rs71087003;rs35409678;rs2336148;rs3041438;rs12486847;rs2336149;rs2590846;rs7611731;rs6804145;rs34168767;rs11130314;rs11130315;rs12488461;rs12488527;rs5848957;rs62255362;rs35976524;rs77146033;rs62255364;rs11337750;rs6768697;rs5848958;rs12493107;rs6803012;rs12637632;rs6414569;rs1263…	ENSG00000164088:ENSG00000199150	PPM1M:MIRLET7G	1	3:52278861-52280590	prom	E069	ENSG00000164088	PPM1M	Brain Cingulate Gyrus
	3:52280001-52320000	1	3:52680001-52720000	4.8e-10	HiC	GSE87112	Liver	intra	rs142853462;rs2028216;rs35665793;rs34757451;rs2289250;rs33967311;rs62253740;rs13065019;rs35211965;rs6770463;rs4435633;rs71087003;rs35409678;rs2336148;rs3041438;rs12486847;rs2336149;rs2590846;rs7611731;rs6804145;rs34168767;rs11130314;rs11130315;rs12488461;rs12488527;rs5848957;rs62255362;rs35976524;rs77146033;rs62255364;rs11337750;rs6768697;rs5848958;rs12493107;rs6803012;rs12637632;rs6414569;rs1263…	ENSG00000164088:ENSG00000199150	PPM1M:MIRLET7G	1	3:52278861-52280590	prom	E070	ENSG00000164088	PPM1M	Brain Germinal Matrix
	3:52280001-52320000	1	3:52680001-52720000	4.8e-10	HiC	GSE87112	Liver	intra	rs142853462;rs2028216;rs35665793;rs34757451;rs2289250;rs33967311;rs62253740;rs13065019;rs35211965;rs6770463;rs4435633;rs71087003;rs35409678;rs2336148;rs3041438;rs12486847;rs2336149;rs2590846;rs7611731;rs6804145;rs34168767;rs11130314;rs11130315;rs12488461;rs12488527;rs5848957;rs62255362;rs35976524;rs77146033;rs62255364;rs11337750;rs6768697;rs5848958;rs12493107;rs6803012;rs12637632;rs6414569;rs1263…	ENSG00000164088:ENSG00000199150	PPM1M:MIRLET7G	1	3:52278861-52280590	prom	E071	ENSG00000164088	PPM1M	Brain Hippocampus Middle
	3:52280001-52320000	1	3:52680001-52720000	4.8e-10	HiC	GSE87112	Liver	intra	rs142853462;rs2028216;rs35665793;rs34757451;rs2289250;rs33967311;rs62253740;rs13065019;rs35211965;rs6770463;rs4435633;rs71087003;rs35409678;rs2336148;rs3041438;rs12486847;rs2336149;rs2590846;rs7611731;rs6804145;rs34168767;rs11130314;rs11130315;rs12488461;rs12488527;rs5848957;rs62255362;rs35976524;rs77146033;rs62255364;rs11337750;rs6768697;rs5848958;rs12493107;rs6803012;rs12637632;rs6414569;rs1263…	ENSG00000164088:ENSG00000199150	PPM1M:MIRLET7G	1	3:52278861-52280590	prom	E072	ENSG00000164088	PPM1M	Brain Inferior Temporal Lobe
	3:52280001-52320000	1	3:52680001-52720000	4.8e-10	HiC	GSE87112	Liver	intra	rs142853462;rs2028216;rs35665793;rs34757451;rs2289250;rs33967311;rs62253740;rs13065019;rs35211965;rs6770463;rs4435633;rs71087003;rs35409678;rs2336148;rs3041438;rs12486847;rs2336149;rs2590846;rs7611731;rs6804145;rs34168767;rs11130314;rs11130315;rs12488461;rs12488527;rs5848957;rs62255362;rs35976524;rs77146033;rs62255364;rs11337750;rs6768697;rs5848958;rs12493107;rs6803012;rs12637632;rs6414569;rs1263…	ENSG00000164088:ENSG00000199150	PPM1M:MIRLET7G	1	3:52278861-52280590	prom	E073	ENSG00000164088	PPM1M	Brain_Dorsolateral_Prefrontal_Cortex
	3:52280001-52320000	1	3:52680001-52720000	4.8e-10	HiC	GSE87112	Liver	intra	rs142853462;rs2028216;rs35665793;rs34757451;rs2289250;rs33967311;rs62253740;rs13065019;rs35211965;rs6770463;rs4435633;rs71087003;rs35409678;rs2336148;rs3041438;rs12486847;rs2336149;rs2590846;rs7611731;rs6804145;rs34168767;rs11130314;rs11130315;rs12488461;rs12488527;rs5848957;rs62255362;rs35976524;rs77146033;rs62255364;rs11337750;rs6768697;rs5848958;rs12493107;rs6803012;rs12637632;rs6414569;rs1263…	ENSG00000164088:ENSG00000199150	PPM1M:MIRLET7G	1	3:52278861-52280590	prom	E074	ENSG00000164088	PPM1M	Brain Substantia Nigra
	3:52280001-52320000	1	3:52680001-52720000	4.8e-10	HiC	GSE87112	Liver	intra	rs142853462;rs2028216;rs35665793;rs34757451;rs2289250;rs33967311;rs62253740;rs13065019;rs35211965;rs6770463;rs4435633;rs71087003;rs35409678;rs2336148;rs3041438;rs12486847;rs2336149;rs2590846;rs7611731;rs6804145;rs34168767;rs11130314;rs11130315;rs12488461;rs12488527;rs5848957;rs62255362;rs35976524;rs77146033;rs62255364;rs11337750;rs6768697;rs5848958;rs12493107;rs6803012;rs12637632;rs6414569;rs1263…	ENSG00000164088:ENSG00000199150	PPM1M:MIRLET7G	1	3:52278861-52280590	prom	E082	ENSG00000164088	PPM1M	Fetal Brain Female
	3:52280001-52320000	1	3:52680001-52720000	1.62e-07	HiC	GSE87112	Mesenchymal_Stem_Cell	intra	rs142853462;rs2028216;rs35665793;rs34757451;rs2289250;rs33967311;rs62253740;rs13065019;rs35211965;rs6770463;rs4435633;rs71087003;rs35409678;rs2336148;rs3041438;rs12486847;rs2336149;rs2590846;rs7611731;rs6804145;rs34168767;rs11130314;rs11130315;rs12488461;rs12488527;rs5848957;rs62255362;rs35976524;rs77146033;rs62255364;rs11337750;rs6768697;rs5848958;rs12493107;rs6803012;rs12637632;rs6414569;rs1263…	ENSG00000164088:ENSG00000199150	PPM1M:MIRLET7G	1	3:52278861-52280590	prom	E007	ENSG00000164088	PPM1M	H1 Derived Neuronal Progenitor Cultured Cells
	3:52280001-52320000	1	3:52680001-52720000	1.62e-07	HiC	GSE87112	Mesenchymal_Stem_Cell	intra	rs142853462;rs2028216;rs35665793;rs34757451;rs2289250;rs33967311;rs62253740;rs13065019;rs35211965;rs6770463;rs4435633;rs71087003;rs35409678;rs2336148;rs3041438;rs12486847;rs2336149;rs2590846;rs7611731;rs6804145;rs34168767;rs11130314;rs11130315;rs12488461;rs12488527;rs5848957;rs62255362;rs35976524;rs77146033;rs62255364;rs11337750;rs6768697;rs5848958;rs12493107;rs6803012;rs12637632;rs6414569;rs1263…	ENSG00000164088:ENSG00000199150	PPM1M:MIRLET7G	1	3:52278861-52280590	prom	E053	ENSG00000164088	PPM1M	Cortex derived primary cultured neurospheres
	3:52280001-52320000	1	3:52680001-52720000	1.62e-07	HiC	GSE87112	Mesenchymal_Stem_Cell	intra	rs142853462;rs2028216;rs35665793;rs34757451;rs2289250;rs33967311;rs62253740;rs13065019;rs35211965;rs6770463;rs4435633;rs71087003;rs35409678;rs2336148;rs3041438;rs12486847;rs2336149;rs2590846;rs7611731;rs6804145;rs34168767;rs11130314;rs11130315;rs12488461;rs12488527;rs5848957;rs62255362;rs35976524;rs77146033;rs62255364;rs11337750;rs6768697;rs5848958;rs12493107;rs6803012;rs12637632;rs6414569;rs1263…	ENSG00000164088:ENSG00000199150	PPM1M:MIRLET7G	1	3:52278861-52280590	prom	E054	ENSG00000164088	PPM1M	Ganglion Eminence derived primary cultured neurospheres
	3:52280001-52320000	1	3:52680001-52720000	1.62e-07	HiC	GSE87112	Mesenchymal_Stem_Cell	intra	rs142853462;rs2028216;rs35665793;rs34757451;rs2289250;rs33967311;rs62253740;rs13065019;rs35211965;rs6770463;rs4435633;rs71087003;rs35409678;rs2336148;rs3041438;rs12486847;rs2336149;rs2590846;rs7611731;rs6804145;rs34168767;rs11130314;rs11130315;rs12488461;rs12488527;rs5848957;rs62255362;rs35976524;rs77146033;rs62255364;rs11337750;rs6768697;rs5848958;rs12493107;rs6803012;rs12637632;rs6414569;rs1263…	ENSG00000164088:ENSG00000199150	PPM1M:MIRLET7G	1	3:52278861-52280590	prom	E067	ENSG00000164088	PPM1M	Brain Angular Gyrus
	3:52280001-52320000	1	3:52680001-52720000	1.62e-07	HiC	GSE87112	Mesenchymal_Stem_Cell	intra	rs142853462;rs2028216;rs35665793;rs34757451;rs2289250;rs33967311;rs62253740;rs13065019;rs35211965;rs6770463;rs4435633;rs71087003;rs35409678;rs2336148;rs3041438;rs12486847;rs2336149;rs2590846;rs7611731;rs6804145;rs34168767;rs11130314;rs11130315;rs12488461;rs12488527;rs5848957;rs62255362;rs35976524;rs77146033;rs62255364;rs11337750;rs6768697;rs5848958;rs12493107;rs6803012;rs12637632;rs6414569;rs1263…	ENSG00000164088:ENSG00000199150	PPM1M:MIRLET7G	1	3:52278861-52280590	prom	E068	ENSG00000164088	PPM1M	Brain Anterior Caudate
	3:52280001-52320000	1	3:52680001-52720000	1.62e-07	HiC	GSE87112	Mesenchymal_Stem_Cell	intra	rs142853462;rs2028216;rs35665793;rs34757451;rs2289250;rs33967311;rs62253740;rs13065019;rs35211965;rs6770463;rs4435633;rs71087003;rs35409678;rs2336148;rs3041438;rs12486847;rs2336149;rs2590846;rs7611731;rs6804145;rs34168767;rs11130314;rs11130315;rs12488461;rs12488527;rs5848957;rs62255362;rs35976524;rs77146033;rs62255364;rs11337750;rs6768697;rs5848958;rs12493107;rs6803012;rs12637632;rs6414569;rs1263…	ENSG00000164088:ENSG00000199150	PPM1M:MIRLET7G	1	3:52278861-52280590	prom	E069	ENSG00000164088	PPM1M	Brain Cingulate Gyrus
	3:52280001-52320000	1	3:52680001-52720000	1.62e-07	HiC	GSE87112	Mesenchymal_Stem_Cell	intra	rs142853462;rs2028216;rs35665793;rs34757451;rs2289250;rs33967311;rs62253740;rs13065019;rs35211965;rs6770463;rs4435633;rs71087003;rs35409678;rs2336148;rs3041438;rs12486847;rs2336149;rs2590846;rs7611731;rs6804145;rs34168767;rs11130314;rs11130315;rs12488461;rs12488527;rs5848957;rs62255362;rs35976524;rs77146033;rs62255364;rs11337750;rs6768697;rs5848958;rs12493107;rs6803012;rs12637632;rs6414569;rs1263…	ENSG00000164088:ENSG00000199150	PPM1M:MIRLET7G	1	3:52278861-52280590	prom	E070	ENSG00000164088	PPM1M	Brain Germinal Matrix
	3:52280001-52320000	1	3:52680001-52720000	1.62e-07	HiC	GSE87112	Mesenchymal_Stem_Cell	intra	rs142853462;rs2028216;rs35665793;rs34757451;rs2289250;rs33967311;rs62253740;rs13065019;rs35211965;rs6770463;rs4435633;rs71087003;rs35409678;rs2336148;rs3041438;rs12486847;rs2336149;rs2590846;rs7611731;rs6804145;rs34168767;rs11130314;rs11130315;rs12488461;rs12488527;rs5848957;rs62255362;rs35976524;rs77146033;rs62255364;rs11337750;rs6768697;rs5848958;rs12493107;rs6803012;rs12637632;rs6414569;rs1263…	ENSG00000164088:ENSG00000199150	PPM1M:MIRLET7G	1	3:52278861-52280590	prom	E071	ENSG00000164088	PPM1M	Brain Hippocampus Middle
	3:52280001-52320000	1	3:52680001-52720000	1.62e-07	HiC	GSE87112	Mesenchymal_Stem_Cell	intra	rs142853462;rs2028216;rs35665793;rs34757451;rs2289250;rs33967311;rs62253740;rs13065019;rs35211965;rs6770463;rs4435633;rs71087003;rs35409678;rs2336148;rs3041438;rs12486847;rs2336149;rs2590846;rs7611731;rs6804145;rs34168767;rs11130314;rs11130315;rs12488461;rs12488527;rs5848957;rs62255362;rs35976524;rs77146033;rs62255364;rs11337750;rs6768697;rs5848958;rs12493107;rs6803012;rs12637632;rs6414569;rs1263…	ENSG00000164088:ENSG00000199150	PPM1M:MIRLET7G	1	3:52278861-52280590	prom	E072	ENSG00000164088	PPM1M	Brain Inferior Temporal Lobe
	3:52280001-52320000	1	3:52680001-52720000	1.62e-07	HiC	GSE87112	Mesenchymal_Stem_Cell	intra	rs142853462;rs2028216;rs35665793;rs34757451;rs2289250;rs33967311;rs62253740;rs13065019;rs35211965;rs6770463;rs4435633;rs71087003;rs35409678;rs2336148;rs3041438;rs12486847;rs2336149;rs2590846;rs7611731;rs6804145;rs34168767;rs11130314;rs11130315;rs12488461;rs12488527;rs5848957;rs62255362;rs35976524;rs77146033;rs62255364;rs11337750;rs6768697;rs5848958;rs12493107;rs6803012;rs12637632;rs6414569;rs1263…	ENSG00000164088:ENSG00000199150	PPM1M:MIRLET7G	1	3:52278861-52280590	prom	E073	ENSG00000164088	PPM1M	Brain_Dorsolateral_Prefrontal_Cortex
	3:52280001-52320000	1	3:52680001-52720000	1.62e-07	HiC	GSE87112	Mesenchymal_Stem_Cell	intra	rs142853462;rs2028216;rs35665793;rs34757451;rs2289250;rs33967311;rs62253740;rs13065019;rs35211965;rs6770463;rs4435633;rs71087003;rs35409678;rs2336148;rs3041438;rs12486847;rs2336149;rs2590846;rs7611731;rs6804145;rs34168767;rs11130314;rs11130315;rs12488461;rs12488527;rs5848957;rs62255362;rs35976524;rs77146033;rs62255364;rs11337750;rs6768697;rs5848958;rs12493107;rs6803012;rs12637632;rs6414569;rs1263…	ENSG00000164088:ENSG00000199150	PPM1M:MIRLET7G	1	3:52278861-52280590	prom	E074	ENSG00000164088	PPM1M	Brain Substantia Nigra
	3:52280001-52320000	1	3:52680001-52720000	1.62e-07	HiC	GSE87112	Mesenchymal_Stem_Cell	intra	rs142853462;rs2028216;rs35665793;rs34757451;rs2289250;rs33967311;rs62253740;rs13065019;rs35211965;rs6770463;rs4435633;rs71087003;rs35409678;rs2336148;rs3041438;rs12486847;rs2336149;rs2590846;rs7611731;rs6804145;rs34168767;rs11130314;rs11130315;rs12488461;rs12488527;rs5848957;rs62255362;rs35976524;rs77146033;rs62255364;rs11337750;rs6768697;rs5848958;rs12493107;rs6803012;rs12637632;rs6414569;rs1263…	ENSG00000164088:ENSG00000199150	PPM1M:MIRLET7G	1	3:52278861-52280590	prom	E082	ENSG00000164088	PPM1M	Fetal Brain Female
	3:52440001-52480000	1	3:52640001-52680000	6.23e-11	HiC	GSE87112	Mesenchymal_Stem_Cell	intra	rs3774366;rs3774365;rs35189714;rs12487591;rs3733045;rs3755806;rs13065851;rs71084197;rs11709448;rs10510760;rs4687638;rs62253733;rs34341238;rs11717043;rs4687639;rs150536093;rs13064064;rs34537256;rs34215106;rs1561337;rs184514749;rs67843199;rs35249778;rs36059845;rs6445529;rs7622694;rs4687548;rs13069481;rs2083180;rs6796726;rs13098776;rs567776784;rs13068293;rs11719514;rs34959878;rs11720432;rs201400694;…	ENSG00000163930:ENSG00000010318:ENSG00000010319	BAP1:PHF7:SEMA3G	1	3:52443383-52445958	prom	E007	ENSG00000163930:ENSG00000010318	BAP1:PHF7	H1 Derived Neuronal Progenitor Cultured Cells
	3:52440001-52480000	1	3:52640001-52680000	6.23e-11	HiC	GSE87112	Mesenchymal_Stem_Cell	intra	rs3774366;rs3774365;rs35189714;rs12487591;rs3733045;rs3755806;rs13065851;rs71084197;rs11709448;rs10510760;rs4687638;rs62253733;rs34341238;rs11717043;rs4687639;rs150536093;rs13064064;rs34537256;rs34215106;rs1561337;rs184514749;rs67843199;rs35249778;rs36059845;rs6445529;rs7622694;rs4687548;rs13069481;rs2083180;rs6796726;rs13098776;rs567776784;rs13068293;rs11719514;rs34959878;rs11720432;rs201400694;…	ENSG00000163930:ENSG00000010318:ENSG00000010319	BAP1:PHF7:SEMA3G	1	3:52443383-52445958	prom	E009	ENSG00000163930:ENSG00000010318	BAP1:PHF7	H9 Derived Neuronal Progenitor Cultured Cells
	3:52440001-52480000	1	3:52640001-52680000	6.23e-11	HiC	GSE87112	Mesenchymal_Stem_Cell	intra	rs3774366;rs3774365;rs35189714;rs12487591;rs3733045;rs3755806;rs13065851;rs71084197;rs11709448;rs10510760;rs4687638;rs62253733;rs34341238;rs11717043;rs4687639;rs150536093;rs13064064;rs34537256;rs34215106;rs1561337;rs184514749;rs67843199;rs35249778;rs36059845;rs6445529;rs7622694;rs4687548;rs13069481;rs2083180;rs6796726;rs13098776;rs567776784;rs13068293;rs11719514;rs34959878;rs11720432;rs201400694;…	ENSG00000163930:ENSG00000010318:ENSG00000010319	BAP1:PHF7:SEMA3G	1	3:52443383-52445958	prom	E010	ENSG00000163930:ENSG00000010318	BAP1:PHF7	H9 Derived Neuron Cultured Cells
	3:52440001-52480000	1	3:52640001-52680000	6.23e-11	HiC	GSE87112	Mesenchymal_Stem_Cell	intra	rs3774366;rs3774365;rs35189714;rs12487591;rs3733045;rs3755806;rs13065851;rs71084197;rs11709448;rs10510760;rs4687638;rs62253733;rs34341238;rs11717043;rs4687639;rs150536093;rs13064064;rs34537256;rs34215106;rs1561337;rs184514749;rs67843199;rs35249778;rs36059845;rs6445529;rs7622694;rs4687548;rs13069481;rs2083180;rs6796726;rs13098776;rs567776784;rs13068293;rs11719514;rs34959878;rs11720432;rs201400694;…	ENSG00000163930:ENSG00000010318:ENSG00000010319	BAP1:PHF7:SEMA3G	1	3:52443383-52445958	prom	E053	ENSG00000163930:ENSG00000010318	BAP1:PHF7	Cortex derived primary cultured neurospheres
	3:52440001-52480000	1	3:52640001-52680000	6.23e-11	HiC	GSE87112	Mesenchymal_Stem_Cell	intra	rs3774366;rs3774365;rs35189714;rs12487591;rs3733045;rs3755806;rs13065851;rs71084197;rs11709448;rs10510760;rs4687638;rs62253733;rs34341238;rs11717043;rs4687639;rs150536093;rs13064064;rs34537256;rs34215106;rs1561337;rs184514749;rs67843199;rs35249778;rs36059845;rs6445529;rs7622694;rs4687548;rs13069481;rs2083180;rs6796726;rs13098776;rs567776784;rs13068293;rs11719514;rs34959878;rs11720432;rs201400694;…	ENSG00000163930:ENSG00000010318:ENSG00000010319	BAP1:PHF7:SEMA3G	1	3:52443383-52445958	prom	E054	ENSG00000163930:ENSG00000010318	BAP1:PHF7	Ganglion Eminence derived primary cultured neurospheres
	3:52440001-52480000	1	3:52640001-52680000	6.23e-11	HiC	GSE87112	Mesenchymal_Stem_Cell	intra	rs3774366;rs3774365;rs35189714;rs12487591;rs3733045;rs3755806;rs13065851;rs71084197;rs11709448;rs10510760;rs4687638;rs62253733;rs34341238;rs11717043;rs4687639;rs150536093;rs13064064;rs34537256;rs34215106;rs1561337;rs184514749;rs67843199;rs35249778;rs36059845;rs6445529;rs7622694;rs4687548;rs13069481;rs2083180;rs6796726;rs13098776;rs567776784;rs13068293;rs11719514;rs34959878;rs11720432;rs201400694;…	ENSG00000163930:ENSG00000010318:ENSG00000010319	BAP1:PHF7:SEMA3G	1	3:52443383-52445958	prom	E067	ENSG00000163930:ENSG00000010318	BAP1:PHF7	Brain Angular Gyrus
	3:52440001-52480000	1	3:52640001-52680000	6.23e-11	HiC	GSE87112	Mesenchymal_Stem_Cell	intra	rs3774366;rs3774365;rs35189714;rs12487591;rs3733045;rs3755806;rs13065851;rs71084197;rs11709448;rs10510760;rs4687638;rs62253733;rs34341238;rs11717043;rs4687639;rs150536093;rs13064064;rs34537256;rs34215106;rs1561337;rs184514749;rs67843199;rs35249778;rs36059845;rs6445529;rs7622694;rs4687548;rs13069481;rs2083180;rs6796726;rs13098776;rs567776784;rs13068293;rs11719514;rs34959878;rs11720432;rs201400694;…	ENSG00000163930:ENSG00000010318:ENSG00000010319	BAP1:PHF7:SEMA3G	1	3:52443383-52445958	prom	E068	ENSG00000163930:ENSG00000010318	BAP1:PHF7	Brain Anterior Caudate
	3:52440001-52480000	1	3:52640001-52680000	6.23e-11	HiC	GSE87112	Mesenchymal_Stem_Cell	intra	rs3774366;rs3774365;rs35189714;rs12487591;rs3733045;rs3755806;rs13065851;rs71084197;rs11709448;rs10510760;rs4687638;rs62253733;rs34341238;rs11717043;rs4687639;rs150536093;rs13064064;rs34537256;rs34215106;rs1561337;rs184514749;rs67843199;rs35249778;rs36059845;rs6445529;rs7622694;rs4687548;rs13069481;rs2083180;rs6796726;rs13098776;rs567776784;rs13068293;rs11719514;rs34959878;rs11720432;rs201400694;…	ENSG00000163930:ENSG00000010318:ENSG00000010319	BAP1:PHF7:SEMA3G	1	3:52443383-52445958	prom	E069	ENSG00000163930:ENSG00000010318	BAP1:PHF7	Brain Cingulate Gyrus
	3:52440001-52480000	1	3:52640001-52680000	6.23e-11	HiC	GSE87112	Mesenchymal_Stem_Cell	intra	rs3774366;rs3774365;rs35189714;rs12487591;rs3733045;rs3755806;rs13065851;rs71084197;rs11709448;rs10510760;rs4687638;rs62253733;rs34341238;rs11717043;rs4687639;rs150536093;rs13064064;rs34537256;rs34215106;rs1561337;rs184514749;rs67843199;rs35249778;rs36059845;rs6445529;rs7622694;rs4687548;rs13069481;rs2083180;rs6796726;rs13098776;rs567776784;rs13068293;rs11719514;rs34959878;rs11720432;rs201400694;…	ENSG00000163930:ENSG00000010318:ENSG00000010319	BAP1:PHF7:SEMA3G	1	3:52443383-52445958	prom	E070	ENSG00000163930:ENSG00000010318	BAP1:PHF7	Brain Germinal Matrix
	3:52440001-52480000	1	3:52640001-52680000	6.23e-11	HiC	GSE87112	Mesenchymal_Stem_Cell	intra	rs3774366;rs3774365;rs35189714;rs12487591;rs3733045;rs3755806;rs13065851;rs71084197;rs11709448;rs10510760;rs4687638;rs62253733;rs34341238;rs11717043;rs4687639;rs150536093;rs13064064;rs34537256;rs34215106;rs1561337;rs184514749;rs67843199;rs35249778;rs36059845;rs6445529;rs7622694;rs4687548;rs13069481;rs2083180;rs6796726;rs13098776;rs567776784;rs13068293;rs11719514;rs34959878;rs11720432;rs201400694;…	ENSG00000163930:ENSG00000010318:ENSG00000010319	BAP1:PHF7:SEMA3G	1	3:52443383-52445958	prom	E071	ENSG00000163930:ENSG00000010318	BAP1:PHF7	Brain Hippocampus Middle
	3:52440001-52480000	1	3:52640001-52680000	6.23e-11	HiC	GSE87112	Mesenchymal_Stem_Cell	intra	rs3774366;rs3774365;rs35189714;rs12487591;rs3733045;rs3755806;rs13065851;rs71084197;rs11709448;rs10510760;rs4687638;rs62253733;rs34341238;rs11717043;rs4687639;rs150536093;rs13064064;rs34537256;rs34215106;rs1561337;rs184514749;rs67843199;rs35249778;rs36059845;rs6445529;rs7622694;rs4687548;rs13069481;rs2083180;rs6796726;rs13098776;rs567776784;rs13068293;rs11719514;rs34959878;rs11720432;rs201400694;…	ENSG00000163930:ENSG00000010318:ENSG00000010319	BAP1:PHF7:SEMA3G	1	3:52443383-52445958	prom	E072	ENSG00000163930:ENSG00000010318	BAP1:PHF7	Brain Inferior Temporal Lobe
	3:52440001-52480000	1	3:52640001-52680000	6.23e-11	HiC	GSE87112	Mesenchymal_Stem_Cell	intra	rs3774366;rs3774365;rs35189714;rs12487591;rs3733045;rs3755806;rs13065851;rs71084197;rs11709448;rs10510760;rs4687638;rs62253733;rs34341238;rs11717043;rs4687639;rs150536093;rs13064064;rs34537256;rs34215106;rs1561337;rs184514749;rs67843199;rs35249778;rs36059845;rs6445529;rs7622694;rs4687548;rs13069481;rs2083180;rs6796726;rs13098776;rs567776784;rs13068293;rs11719514;rs34959878;rs11720432;rs201400694;…	ENSG00000163930:ENSG00000010318:ENSG00000010319	BAP1:PHF7:SEMA3G	1	3:52443383-52445958	prom	E073	ENSG00000163930:ENSG00000010318	BAP1:PHF7	Brain_Dorsolateral_Prefrontal_Cortex
	3:52440001-52480000	1	3:52640001-52680000	6.23e-11	HiC	GSE87112	Mesenchymal_Stem_Cell	intra	rs3774366;rs3774365;rs35189714;rs12487591;rs3733045;rs3755806;rs13065851;rs71084197;rs11709448;rs10510760;rs4687638;rs62253733;rs34341238;rs11717043;rs4687639;rs150536093;rs13064064;rs34537256;rs34215106;rs1561337;rs184514749;rs67843199;rs35249778;rs36059845;rs6445529;rs7622694;rs4687548;rs13069481;rs2083180;rs6796726;rs13098776;rs567776784;rs13068293;rs11719514;rs34959878;rs11720432;rs201400694;…	ENSG00000163930:ENSG00000010318:ENSG00000010319	BAP1:PHF7:SEMA3G	1	3:52443383-52445958	prom	E074	ENSG00000163930:ENSG00000010318	BAP1:PHF7	Brain Substantia Nigra
	3:52440001-52480000	1	3:52640001-52680000	6.23e-11	HiC	GSE87112	Mesenchymal_Stem_Cell	intra	rs3774366;rs3774365;rs35189714;rs12487591;rs3733045;rs3755806;rs13065851;rs71084197;rs11709448;rs10510760;rs4687638;rs62253733;rs34341238;rs11717043;rs4687639;rs150536093;rs13064064;rs34537256;rs34215106;rs1561337;rs184514749;rs67843199;rs35249778;rs36059845;rs6445529;rs7622694;rs4687548;rs13069481;rs2083180;rs6796726;rs13098776;rs567776784;rs13068293;rs11719514;rs34959878;rs11720432;rs201400694;…	ENSG00000163930:ENSG00000010318:ENSG00000010319	BAP1:PHF7:SEMA3G	1	3:52443383-52445958	prom	E081	ENSG00000163930:ENSG00000010318	BAP1:PHF7	Fetal Brain Male
	3:52440001-52480000	1	3:52640001-52680000	6.23e-11	HiC	GSE87112	Mesenchymal_Stem_Cell	intra	rs3774366;rs3774365;rs35189714;rs12487591;rs3733045;rs3755806;rs13065851;rs71084197;rs11709448;rs10510760;rs4687638;rs62253733;rs34341238;rs11717043;rs4687639;rs150536093;rs13064064;rs34537256;rs34215106;rs1561337;rs184514749;rs67843199;rs35249778;rs36059845;rs6445529;rs7622694;rs4687548;rs13069481;rs2083180;rs6796726;rs13098776;rs567776784;rs13068293;rs11719514;rs34959878;rs11720432;rs201400694;…	ENSG00000163930:ENSG00000010318:ENSG00000010319	BAP1:PHF7:SEMA3G	1	3:52443383-52445958	prom	E082	ENSG00000163930:ENSG00000010318	BAP1:PHF7	Fetal Brain Female
	3:52440001-52480000	1	3:52600001-52640000	3.87e-09	HiC	GSE87112	IMR90	intra	rs143319527;rs1821879;rs13063160;rs10433550;rs9758945;rs6786043;rs6788887;rs6788993;rs4687546;rs7623199;rs11714565;rs7625743;rs34140775;rs35240333;rs11130307;rs12632381;rs4687547;rs6762457;rs6805156;rs572886337;rs6805539;rs7652191;rs17264436;rs11718420;rs559879684;rs34954168;rs34115864;rs35107891;rs11718509;rs4687629;rs4687630;rs374555187;rs13078422;rs11720159;rs11720243;rs12487445;rs7614498;rs12…	ENSG00000163930:ENSG00000010318:ENSG00000010319	BAP1:PHF7:SEMA3G	1	3:52443383-52445958	prom	E007	ENSG00000163930:ENSG00000010318	BAP1:PHF7	H1 Derived Neuronal Progenitor Cultured Cells
	3:52440001-52480000	1	3:52600001-52640000	3.87e-09	HiC	GSE87112	IMR90	intra	rs143319527;rs1821879;rs13063160;rs10433550;rs9758945;rs6786043;rs6788887;rs6788993;rs4687546;rs7623199;rs11714565;rs7625743;rs34140775;rs35240333;rs11130307;rs12632381;rs4687547;rs6762457;rs6805156;rs572886337;rs6805539;rs7652191;rs17264436;rs11718420;rs559879684;rs34954168;rs34115864;rs35107891;rs11718509;rs4687629;rs4687630;rs374555187;rs13078422;rs11720159;rs11720243;rs12487445;rs7614498;rs12…	ENSG00000163930:ENSG00000010318:ENSG00000010319	BAP1:PHF7:SEMA3G	1	3:52443383-52445958	prom	E009	ENSG00000163930:ENSG00000010318	BAP1:PHF7	H9 Derived Neuronal Progenitor Cultured Cells
	3:52440001-52480000	1	3:52600001-52640000	3.87e-09	HiC	GSE87112	IMR90	intra	rs143319527;rs1821879;rs13063160;rs10433550;rs9758945;rs6786043;rs6788887;rs6788993;rs4687546;rs7623199;rs11714565;rs7625743;rs34140775;rs35240333;rs11130307;rs12632381;rs4687547;rs6762457;rs6805156;rs572886337;rs6805539;rs7652191;rs17264436;rs11718420;rs559879684;rs34954168;rs34115864;rs35107891;rs11718509;rs4687629;rs4687630;rs374555187;rs13078422;rs11720159;rs11720243;rs12487445;rs7614498;rs12…	ENSG00000163930:ENSG00000010318:ENSG00000010319	BAP1:PHF7:SEMA3G	1	3:52443383-52445958	prom	E010	ENSG00000163930:ENSG00000010318	BAP1:PHF7	H9 Derived Neuron Cultured Cells
	3:52440001-52480000	1	3:52600001-52640000	3.87e-09	HiC	GSE87112	IMR90	intra	rs143319527;rs1821879;rs13063160;rs10433550;rs9758945;rs6786043;rs6788887;rs6788993;rs4687546;rs7623199;rs11714565;rs7625743;rs34140775;rs35240333;rs11130307;rs12632381;rs4687547;rs6762457;rs6805156;rs572886337;rs6805539;rs7652191;rs17264436;rs11718420;rs559879684;rs34954168;rs34115864;rs35107891;rs11718509;rs4687629;rs4687630;rs374555187;rs13078422;rs11720159;rs11720243;rs12487445;rs7614498;rs12…	ENSG00000163930:ENSG00000010318:ENSG00000010319	BAP1:PHF7:SEMA3G	1	3:52443383-52445958	prom	E053	ENSG00000163930:ENSG00000010318	BAP1:PHF7	Cortex derived primary cultured neurospheres
	3:52440001-52480000	1	3:52600001-52640000	3.87e-09	HiC	GSE87112	IMR90	intra	rs143319527;rs1821879;rs13063160;rs10433550;rs9758945;rs6786043;rs6788887;rs6788993;rs4687546;rs7623199;rs11714565;rs7625743;rs34140775;rs35240333;rs11130307;rs12632381;rs4687547;rs6762457;rs6805156;rs572886337;rs6805539;rs7652191;rs17264436;rs11718420;rs559879684;rs34954168;rs34115864;rs35107891;rs11718509;rs4687629;rs4687630;rs374555187;rs13078422;rs11720159;rs11720243;rs12487445;rs7614498;rs12…	ENSG00000163930:ENSG00000010318:ENSG00000010319	BAP1:PHF7:SEMA3G	1	3:52443383-52445958	prom	E054	ENSG00000163930:ENSG00000010318	BAP1:PHF7	Ganglion Eminence derived primary cultured neurospheres
	3:52440001-52480000	1	3:52600001-52640000	3.87e-09	HiC	GSE87112	IMR90	intra	rs143319527;rs1821879;rs13063160;rs10433550;rs9758945;rs6786043;rs6788887;rs6788993;rs4687546;rs7623199;rs11714565;rs7625743;rs34140775;rs35240333;rs11130307;rs12632381;rs4687547;rs6762457;rs6805156;rs572886337;rs6805539;rs7652191;rs17264436;rs11718420;rs559879684;rs34954168;rs34115864;rs35107891;rs11718509;rs4687629;rs4687630;rs374555187;rs13078422;rs11720159;rs11720243;rs12487445;rs7614498;rs12…	ENSG00000163930:ENSG00000010318:ENSG00000010319	BAP1:PHF7:SEMA3G	1	3:52443383-52445958	prom	E067	ENSG00000163930:ENSG00000010318	BAP1:PHF7	Brain Angular Gyrus
	3:52440001-52480000	1	3:52600001-52640000	3.87e-09	HiC	GSE87112	IMR90	intra	rs143319527;rs1821879;rs13063160;rs10433550;rs9758945;rs6786043;rs6788887;rs6788993;rs4687546;rs7623199;rs11714565;rs7625743;rs34140775;rs35240333;rs11130307;rs12632381;rs4687547;rs6762457;rs6805156;rs572886337;rs6805539;rs7652191;rs17264436;rs11718420;rs559879684;rs34954168;rs34115864;rs35107891;rs11718509;rs4687629;rs4687630;rs374555187;rs13078422;rs11720159;rs11720243;rs12487445;rs7614498;rs12…	ENSG00000163930:ENSG00000010318:ENSG00000010319	BAP1:PHF7:SEMA3G	1	3:52443383-52445958	prom	E068	ENSG00000163930:ENSG00000010318	BAP1:PHF7	Brain Anterior Caudate
	3:52440001-52480000	1	3:52600001-52640000	3.87e-09	HiC	GSE87112	IMR90	intra	rs143319527;rs1821879;rs13063160;rs10433550;rs9758945;rs6786043;rs6788887;rs6788993;rs4687546;rs7623199;rs11714565;rs7625743;rs34140775;rs35240333;rs11130307;rs12632381;rs4687547;rs6762457;rs6805156;rs572886337;rs6805539;rs7652191;rs17264436;rs11718420;rs559879684;rs34954168;rs34115864;rs35107891;rs11718509;rs4687629;rs4687630;rs374555187;rs13078422;rs11720159;rs11720243;rs12487445;rs7614498;rs12…	ENSG00000163930:ENSG00000010318:ENSG00000010319	BAP1:PHF7:SEMA3G	1	3:52443383-52445958	prom	E069	ENSG00000163930:ENSG00000010318	BAP1:PHF7	Brain Cingulate Gyrus
	3:52440001-52480000	1	3:52600001-52640000	3.87e-09	HiC	GSE87112	IMR90	intra	rs143319527;rs1821879;rs13063160;rs10433550;rs9758945;rs6786043;rs6788887;rs6788993;rs4687546;rs7623199;rs11714565;rs7625743;rs34140775;rs35240333;rs11130307;rs12632381;rs4687547;rs6762457;rs6805156;rs572886337;rs6805539;rs7652191;rs17264436;rs11718420;rs559879684;rs34954168;rs34115864;rs35107891;rs11718509;rs4687629;rs4687630;rs374555187;rs13078422;rs11720159;rs11720243;rs12487445;rs7614498;rs12…	ENSG00000163930:ENSG00000010318:ENSG00000010319	BAP1:PHF7:SEMA3G	1	3:52443383-52445958	prom	E070	ENSG00000163930:ENSG00000010318	BAP1:PHF7	Brain Germinal Matrix
	3:52440001-52480000	1	3:52600001-52640000	3.87e-09	HiC	GSE87112	IMR90	intra	rs143319527;rs1821879;rs13063160;rs10433550;rs9758945;rs6786043;rs6788887;rs6788993;rs4687546;rs7623199;rs11714565;rs7625743;rs34140775;rs35240333;rs11130307;rs12632381;rs4687547;rs6762457;rs6805156;rs572886337;rs6805539;rs7652191;rs17264436;rs11718420;rs559879684;rs34954168;rs34115864;rs35107891;rs11718509;rs4687629;rs4687630;rs374555187;rs13078422;rs11720159;rs11720243;rs12487445;rs7614498;rs12…	ENSG00000163930:ENSG00000010318:ENSG00000010319	BAP1:PHF7:SEMA3G	1	3:52443383-52445958	prom	E071	ENSG00000163930:ENSG00000010318	BAP1:PHF7	Brain Hippocampus Middle
	3:52440001-52480000	1	3:52600001-52640000	3.87e-09	HiC	GSE87112	IMR90	intra	rs143319527;rs1821879;rs13063160;rs10433550;rs9758945;rs6786043;rs6788887;rs6788993;rs4687546;rs7623199;rs11714565;rs7625743;rs34140775;rs35240333;rs11130307;rs12632381;rs4687547;rs6762457;rs6805156;rs572886337;rs6805539;rs7652191;rs17264436;rs11718420;rs559879684;rs34954168;rs34115864;rs35107891;rs11718509;rs4687629;rs4687630;rs374555187;rs13078422;rs11720159;rs11720243;rs12487445;rs7614498;rs12…	ENSG00000163930:ENSG00000010318:ENSG00000010319	BAP1:PHF7:SEMA3G	1	3:52443383-52445958	prom	E072	ENSG00000163930:ENSG00000010318	BAP1:PHF7	Brain Inferior Temporal Lobe
	3:52440001-52480000	1	3:52600001-52640000	3.87e-09	HiC	GSE87112	IMR90	intra	rs143319527;rs1821879;rs13063160;rs10433550;rs9758945;rs6786043;rs6788887;rs6788993;rs4687546;rs7623199;rs11714565;rs7625743;rs34140775;rs35240333;rs11130307;rs12632381;rs4687547;rs6762457;rs6805156;rs572886337;rs6805539;rs7652191;rs17264436;rs11718420;rs559879684;rs34954168;rs34115864;rs35107891;rs11718509;rs4687629;rs4687630;rs374555187;rs13078422;rs11720159;rs11720243;rs12487445;rs7614498;rs12…	ENSG00000163930:ENSG00000010318:ENSG00000010319	BAP1:PHF7:SEMA3G	1	3:52443383-52445958	prom	E073	ENSG00000163930:ENSG00000010318	BAP1:PHF7	Brain_Dorsolateral_Prefrontal_Cortex
	3:52440001-52480000	1	3:52600001-52640000	3.87e-09	HiC	GSE87112	IMR90	intra	rs143319527;rs1821879;rs13063160;rs10433550;rs9758945;rs6786043;rs6788887;rs6788993;rs4687546;rs7623199;rs11714565;rs7625743;rs34140775;rs35240333;rs11130307;rs12632381;rs4687547;rs6762457;rs6805156;rs572886337;rs6805539;rs7652191;rs17264436;rs11718420;rs559879684;rs34954168;rs34115864;rs35107891;rs11718509;rs4687629;rs4687630;rs374555187;rs13078422;rs11720159;rs11720243;rs12487445;rs7614498;rs12…	ENSG00000163930:ENSG00000010318:ENSG00000010319	BAP1:PHF7:SEMA3G	1	3:52443383-52445958	prom	E074	ENSG00000163930:ENSG00000010318	BAP1:PHF7	Brain Substantia Nigra
	3:52440001-52480000	1	3:52600001-52640000	3.87e-09	HiC	GSE87112	IMR90	intra	rs143319527;rs1821879;rs13063160;rs10433550;rs9758945;rs6786043;rs6788887;rs6788993;rs4687546;rs7623199;rs11714565;rs7625743;rs34140775;rs35240333;rs11130307;rs12632381;rs4687547;rs6762457;rs6805156;rs572886337;rs6805539;rs7652191;rs17264436;rs11718420;rs559879684;rs34954168;rs34115864;rs35107891;rs11718509;rs4687629;rs4687630;rs374555187;rs13078422;rs11720159;rs11720243;rs12487445;rs7614498;rs12…	ENSG00000163930:ENSG00000010318:ENSG00000010319	BAP1:PHF7:SEMA3G	1	3:52443383-52445958	prom	E081	ENSG00000163930:ENSG00000010318	BAP1:PHF7	Fetal Brain Male
	3:52440001-52480000	1	3:52600001-52640000	3.87e-09	HiC	GSE87112	IMR90	intra	rs143319527;rs1821879;rs13063160;rs10433550;rs9758945;rs6786043;rs6788887;rs6788993;rs4687546;rs7623199;rs11714565;rs7625743;rs34140775;rs35240333;rs11130307;rs12632381;rs4687547;rs6762457;rs6805156;rs572886337;rs6805539;rs7652191;rs17264436;rs11718420;rs559879684;rs34954168;rs34115864;rs35107891;rs11718509;rs4687629;rs4687630;rs374555187;rs13078422;rs11720159;rs11720243;rs12487445;rs7614498;rs12…	ENSG00000163930:ENSG00000010318:ENSG00000010319	BAP1:PHF7:SEMA3G	1	3:52443383-52445958	prom	E082	ENSG00000163930:ENSG00000010318	BAP1:PHF7	Fetal Brain Female
	3:52440001-52480000	1	3:52640001-52680000	2.38e-12	HiC	GSE87112	IMR90	intra	rs3774366;rs3774365;rs35189714;rs12487591;rs3733045;rs3755806;rs13065851;rs71084197;rs11709448;rs10510760;rs4687638;rs62253733;rs34341238;rs11717043;rs4687639;rs150536093;rs13064064;rs34537256;rs34215106;rs1561337;rs184514749;rs67843199;rs35249778;rs36059845;rs6445529;rs7622694;rs4687548;rs13069481;rs2083180;rs6796726;rs13098776;rs567776784;rs13068293;rs11719514;rs34959878;rs11720432;rs201400694;…	ENSG00000163930:ENSG00000010318:ENSG00000010319	BAP1:PHF7:SEMA3G	1	3:52443383-52445958	prom	E007	ENSG00000163930:ENSG00000010318	BAP1:PHF7	H1 Derived Neuronal Progenitor Cultured Cells
	3:52440001-52480000	1	3:52640001-52680000	2.38e-12	HiC	GSE87112	IMR90	intra	rs3774366;rs3774365;rs35189714;rs12487591;rs3733045;rs3755806;rs13065851;rs71084197;rs11709448;rs10510760;rs4687638;rs62253733;rs34341238;rs11717043;rs4687639;rs150536093;rs13064064;rs34537256;rs34215106;rs1561337;rs184514749;rs67843199;rs35249778;rs36059845;rs6445529;rs7622694;rs4687548;rs13069481;rs2083180;rs6796726;rs13098776;rs567776784;rs13068293;rs11719514;rs34959878;rs11720432;rs201400694;…	ENSG00000163930:ENSG00000010318:ENSG00000010319	BAP1:PHF7:SEMA3G	1	3:52443383-52445958	prom	E009	ENSG00000163930:ENSG00000010318	BAP1:PHF7	H9 Derived Neuronal Progenitor Cultured Cells
	3:52440001-52480000	1	3:52640001-52680000	2.38e-12	HiC	GSE87112	IMR90	intra	rs3774366;rs3774365;rs35189714;rs12487591;rs3733045;rs3755806;rs13065851;rs71084197;rs11709448;rs10510760;rs4687638;rs62253733;rs34341238;rs11717043;rs4687639;rs150536093;rs13064064;rs34537256;rs34215106;rs1561337;rs184514749;rs67843199;rs35249778;rs36059845;rs6445529;rs7622694;rs4687548;rs13069481;rs2083180;rs6796726;rs13098776;rs567776784;rs13068293;rs11719514;rs34959878;rs11720432;rs201400694;…	ENSG00000163930:ENSG00000010318:ENSG00000010319	BAP1:PHF7:SEMA3G	1	3:52443383-52445958	prom	E010	ENSG00000163930:ENSG00000010318	BAP1:PHF7	H9 Derived Neuron Cultured Cells
	3:52440001-52480000	1	3:52640001-52680000	2.38e-12	HiC	GSE87112	IMR90	intra	rs3774366;rs3774365;rs35189714;rs12487591;rs3733045;rs3755806;rs13065851;rs71084197;rs11709448;rs10510760;rs4687638;rs62253733;rs34341238;rs11717043;rs4687639;rs150536093;rs13064064;rs34537256;rs34215106;rs1561337;rs184514749;rs67843199;rs35249778;rs36059845;rs6445529;rs7622694;rs4687548;rs13069481;rs2083180;rs6796726;rs13098776;rs567776784;rs13068293;rs11719514;rs34959878;rs11720432;rs201400694;…	ENSG00000163930:ENSG00000010318:ENSG00000010319	BAP1:PHF7:SEMA3G	1	3:52443383-52445958	prom	E053	ENSG00000163930:ENSG00000010318	BAP1:PHF7	Cortex derived primary cultured neurospheres
	3:52440001-52480000	1	3:52640001-52680000	2.38e-12	HiC	GSE87112	IMR90	intra	rs3774366;rs3774365;rs35189714;rs12487591;rs3733045;rs3755806;rs13065851;rs71084197;rs11709448;rs10510760;rs4687638;rs62253733;rs34341238;rs11717043;rs4687639;rs150536093;rs13064064;rs34537256;rs34215106;rs1561337;rs184514749;rs67843199;rs35249778;rs36059845;rs6445529;rs7622694;rs4687548;rs13069481;rs2083180;rs6796726;rs13098776;rs567776784;rs13068293;rs11719514;rs34959878;rs11720432;rs201400694;…	ENSG00000163930:ENSG00000010318:ENSG00000010319	BAP1:PHF7:SEMA3G	1	3:52443383-52445958	prom	E054	ENSG00000163930:ENSG00000010318	BAP1:PHF7	Ganglion Eminence derived primary cultured neurospheres
	3:52440001-52480000	1	3:52640001-52680000	2.38e-12	HiC	GSE87112	IMR90	intra	rs3774366;rs3774365;rs35189714;rs12487591;rs3733045;rs3755806;rs13065851;rs71084197;rs11709448;rs10510760;rs4687638;rs62253733;rs34341238;rs11717043;rs4687639;rs150536093;rs13064064;rs34537256;rs34215106;rs1561337;rs184514749;rs67843199;rs35249778;rs36059845;rs6445529;rs7622694;rs4687548;rs13069481;rs2083180;rs6796726;rs13098776;rs567776784;rs13068293;rs11719514;rs34959878;rs11720432;rs201400694;…	ENSG00000163930:ENSG00000010318:ENSG00000010319	BAP1:PHF7:SEMA3G	1	3:52443383-52445958	prom	E067	ENSG00000163930:ENSG00000010318	BAP1:PHF7	Brain Angular Gyrus
	3:52440001-52480000	1	3:52640001-52680000	2.38e-12	HiC	GSE87112	IMR90	intra	rs3774366;rs3774365;rs35189714;rs12487591;rs3733045;rs3755806;rs13065851;rs71084197;rs11709448;rs10510760;rs4687638;rs62253733;rs34341238;rs11717043;rs4687639;rs150536093;rs13064064;rs34537256;rs34215106;rs1561337;rs184514749;rs67843199;rs35249778;rs36059845;rs6445529;rs7622694;rs4687548;rs13069481;rs2083180;rs6796726;rs13098776;rs567776784;rs13068293;rs11719514;rs34959878;rs11720432;rs201400694;…	ENSG00000163930:ENSG00000010318:ENSG00000010319	BAP1:PHF7:SEMA3G	1	3:52443383-52445958	prom	E068	ENSG00000163930:ENSG00000010318	BAP1:PHF7	Brain Anterior Caudate
	3:52440001-52480000	1	3:52640001-52680000	2.38e-12	HiC	GSE87112	IMR90	intra	rs3774366;rs3774365;rs35189714;rs12487591;rs3733045;rs3755806;rs13065851;rs71084197;rs11709448;rs10510760;rs4687638;rs62253733;rs34341238;rs11717043;rs4687639;rs150536093;rs13064064;rs34537256;rs34215106;rs1561337;rs184514749;rs67843199;rs35249778;rs36059845;rs6445529;rs7622694;rs4687548;rs13069481;rs2083180;rs6796726;rs13098776;rs567776784;rs13068293;rs11719514;rs34959878;rs11720432;rs201400694;…	ENSG00000163930:ENSG00000010318:ENSG00000010319	BAP1:PHF7:SEMA3G	1	3:52443383-52445958	prom	E069	ENSG00000163930:ENSG00000010318	BAP1:PHF7	Brain Cingulate Gyrus
	3:52440001-52480000	1	3:52640001-52680000	2.38e-12	HiC	GSE87112	IMR90	intra	rs3774366;rs3774365;rs35189714;rs12487591;rs3733045;rs3755806;rs13065851;rs71084197;rs11709448;rs10510760;rs4687638;rs62253733;rs34341238;rs11717043;rs4687639;rs150536093;rs13064064;rs34537256;rs34215106;rs1561337;rs184514749;rs67843199;rs35249778;rs36059845;rs6445529;rs7622694;rs4687548;rs13069481;rs2083180;rs6796726;rs13098776;rs567776784;rs13068293;rs11719514;rs34959878;rs11720432;rs201400694;…	ENSG00000163930:ENSG00000010318:ENSG00000010319	BAP1:PHF7:SEMA3G	1	3:52443383-52445958	prom	E070	ENSG00000163930:ENSG00000010318	BAP1:PHF7	Brain Germinal Matrix
	3:52440001-52480000	1	3:52640001-52680000	2.38e-12	HiC	GSE87112	IMR90	intra	rs3774366;rs3774365;rs35189714;rs12487591;rs3733045;rs3755806;rs13065851;rs71084197;rs11709448;rs10510760;rs4687638;rs62253733;rs34341238;rs11717043;rs4687639;rs150536093;rs13064064;rs34537256;rs34215106;rs1561337;rs184514749;rs67843199;rs35249778;rs36059845;rs6445529;rs7622694;rs4687548;rs13069481;rs2083180;rs6796726;rs13098776;rs567776784;rs13068293;rs11719514;rs34959878;rs11720432;rs201400694;…	ENSG00000163930:ENSG00000010318:ENSG00000010319	BAP1:PHF7:SEMA3G	1	3:52443383-52445958	prom	E071	ENSG00000163930:ENSG00000010318	BAP1:PHF7	Brain Hippocampus Middle
	3:52440001-52480000	1	3:52640001-52680000	2.38e-12	HiC	GSE87112	IMR90	intra	rs3774366;rs3774365;rs35189714;rs12487591;rs3733045;rs3755806;rs13065851;rs71084197;rs11709448;rs10510760;rs4687638;rs62253733;rs34341238;rs11717043;rs4687639;rs150536093;rs13064064;rs34537256;rs34215106;rs1561337;rs184514749;rs67843199;rs35249778;rs36059845;rs6445529;rs7622694;rs4687548;rs13069481;rs2083180;rs6796726;rs13098776;rs567776784;rs13068293;rs11719514;rs34959878;rs11720432;rs201400694;…	ENSG00000163930:ENSG00000010318:ENSG00000010319	BAP1:PHF7:SEMA3G	1	3:52443383-52445958	prom	E072	ENSG00000163930:ENSG00000010318	BAP1:PHF7	Brain Inferior Temporal Lobe
	3:52440001-52480000	1	3:52640001-52680000	2.38e-12	HiC	GSE87112	IMR90	intra	rs3774366;rs3774365;rs35189714;rs12487591;rs3733045;rs3755806;rs13065851;rs71084197;rs11709448;rs10510760;rs4687638;rs62253733;rs34341238;rs11717043;rs4687639;rs150536093;rs13064064;rs34537256;rs34215106;rs1561337;rs184514749;rs67843199;rs35249778;rs36059845;rs6445529;rs7622694;rs4687548;rs13069481;rs2083180;rs6796726;rs13098776;rs567776784;rs13068293;rs11719514;rs34959878;rs11720432;rs201400694;…	ENSG00000163930:ENSG00000010318:ENSG00000010319	BAP1:PHF7:SEMA3G	1	3:52443383-52445958	prom	E073	ENSG00000163930:ENSG00000010318	BAP1:PHF7	Brain_Dorsolateral_Prefrontal_Cortex
	3:52440001-52480000	1	3:52640001-52680000	2.38e-12	HiC	GSE87112	IMR90	intra	rs3774366;rs3774365;rs35189714;rs12487591;rs3733045;rs3755806;rs13065851;rs71084197;rs11709448;rs10510760;rs4687638;rs62253733;rs34341238;rs11717043;rs4687639;rs150536093;rs13064064;rs34537256;rs34215106;rs1561337;rs184514749;rs67843199;rs35249778;rs36059845;rs6445529;rs7622694;rs4687548;rs13069481;rs2083180;rs6796726;rs13098776;rs567776784;rs13068293;rs11719514;rs34959878;rs11720432;rs201400694;…	ENSG00000163930:ENSG00000010318:ENSG00000010319	BAP1:PHF7:SEMA3G	1	3:52443383-52445958	prom	E074	ENSG00000163930:ENSG00000010318	BAP1:PHF7	Brain Substantia Nigra
	3:52440001-52480000	1	3:52640001-52680000	2.38e-12	HiC	GSE87112	IMR90	intra	rs3774366;rs3774365;rs35189714;rs12487591;rs3733045;rs3755806;rs13065851;rs71084197;rs11709448;rs10510760;rs4687638;rs62253733;rs34341238;rs11717043;rs4687639;rs150536093;rs13064064;rs34537256;rs34215106;rs1561337;rs184514749;rs67843199;rs35249778;rs36059845;rs6445529;rs7622694;rs4687548;rs13069481;rs2083180;rs6796726;rs13098776;rs567776784;rs13068293;rs11719514;rs34959878;rs11720432;rs201400694;…	ENSG00000163930:ENSG00000010318:ENSG00000010319	BAP1:PHF7:SEMA3G	1	3:52443383-52445958	prom	E081	ENSG00000163930:ENSG00000010318	BAP1:PHF7	Fetal Brain Male
	3:52440001-52480000	1	3:52640001-52680000	2.38e-12	HiC	GSE87112	IMR90	intra	rs3774366;rs3774365;rs35189714;rs12487591;rs3733045;rs3755806;rs13065851;rs71084197;rs11709448;rs10510760;rs4687638;rs62253733;rs34341238;rs11717043;rs4687639;rs150536093;rs13064064;rs34537256;rs34215106;rs1561337;rs184514749;rs67843199;rs35249778;rs36059845;rs6445529;rs7622694;rs4687548;rs13069481;rs2083180;rs6796726;rs13098776;rs567776784;rs13068293;rs11719514;rs34959878;rs11720432;rs201400694;…	ENSG00000163930:ENSG00000010318:ENSG00000010319	BAP1:PHF7:SEMA3G	1	3:52443383-52445958	prom	E082	ENSG00000163930:ENSG00000010318	BAP1:PHF7	Fetal Brain Female
	3:52480001-52520000	1	3:52600001-52640000	1.59e-09	HiC	GSE87112	hESC	intra	rs143319527;rs1821879;rs13063160;rs10433550;rs9758945;rs6786043;rs6788887;rs6788993;rs4687546;rs7623199;rs11714565;rs7625743;rs34140775;rs35240333;rs11130307;rs12632381;rs4687547;rs6762457;rs6805156;rs572886337;rs6805539;rs7652191;rs17264436;rs11718420;rs559879684;rs34954168;rs34115864;rs35107891;rs11718509;rs4687629;rs4687630;rs374555187;rs13078422;rs11720159;rs11720243;rs12487445;rs7614498;rs12…	ENSG00000114854:ENSG00000010322	TNNC1:NISCH	1	3:52487690-52490884	prom	E053	ENSG00000114854:ENSG00000010322	TNNC1:NISCH	Cortex derived primary cultured neurospheres
	3:52480001-52520000	1	3:52600001-52640000	1.59e-09	HiC	GSE87112	hESC	intra	rs143319527;rs1821879;rs13063160;rs10433550;rs9758945;rs6786043;rs6788887;rs6788993;rs4687546;rs7623199;rs11714565;rs7625743;rs34140775;rs35240333;rs11130307;rs12632381;rs4687547;rs6762457;rs6805156;rs572886337;rs6805539;rs7652191;rs17264436;rs11718420;rs559879684;rs34954168;rs34115864;rs35107891;rs11718509;rs4687629;rs4687630;rs374555187;rs13078422;rs11720159;rs11720243;rs12487445;rs7614498;rs12…	ENSG00000114854:ENSG00000010322	TNNC1:NISCH	1	3:52487690-52490884	prom	E054	ENSG00000114854:ENSG00000010322	TNNC1:NISCH	Ganglion Eminence derived primary cultured neurospheres
	3:52480001-52520000	1	3:52600001-52640000	1.59e-09	HiC	GSE87112	hESC	intra	rs143319527;rs1821879;rs13063160;rs10433550;rs9758945;rs6786043;rs6788887;rs6788993;rs4687546;rs7623199;rs11714565;rs7625743;rs34140775;rs35240333;rs11130307;rs12632381;rs4687547;rs6762457;rs6805156;rs572886337;rs6805539;rs7652191;rs17264436;rs11718420;rs559879684;rs34954168;rs34115864;rs35107891;rs11718509;rs4687629;rs4687630;rs374555187;rs13078422;rs11720159;rs11720243;rs12487445;rs7614498;rs12…	ENSG00000114854:ENSG00000010322	TNNC1:NISCH	1	3:52487690-52490884	prom	E067	ENSG00000114854:ENSG00000010322	TNNC1:NISCH	Brain Angular Gyrus
	3:52480001-52520000	1	3:52600001-52640000	1.59e-09	HiC	GSE87112	hESC	intra	rs143319527;rs1821879;rs13063160;rs10433550;rs9758945;rs6786043;rs6788887;rs6788993;rs4687546;rs7623199;rs11714565;rs7625743;rs34140775;rs35240333;rs11130307;rs12632381;rs4687547;rs6762457;rs6805156;rs572886337;rs6805539;rs7652191;rs17264436;rs11718420;rs559879684;rs34954168;rs34115864;rs35107891;rs11718509;rs4687629;rs4687630;rs374555187;rs13078422;rs11720159;rs11720243;rs12487445;rs7614498;rs12…	ENSG00000114854:ENSG00000010322	TNNC1:NISCH	1	3:52487690-52490884	prom	E068	ENSG00000114854:ENSG00000010322	TNNC1:NISCH	Brain Anterior Caudate
	3:52480001-52520000	1	3:52600001-52640000	1.59e-09	HiC	GSE87112	hESC	intra	rs143319527;rs1821879;rs13063160;rs10433550;rs9758945;rs6786043;rs6788887;rs6788993;rs4687546;rs7623199;rs11714565;rs7625743;rs34140775;rs35240333;rs11130307;rs12632381;rs4687547;rs6762457;rs6805156;rs572886337;rs6805539;rs7652191;rs17264436;rs11718420;rs559879684;rs34954168;rs34115864;rs35107891;rs11718509;rs4687629;rs4687630;rs374555187;rs13078422;rs11720159;rs11720243;rs12487445;rs7614498;rs12…	ENSG00000114854:ENSG00000010322	TNNC1:NISCH	1	3:52487690-52490884	prom	E069	ENSG00000114854:ENSG00000010322	TNNC1:NISCH	Brain Cingulate Gyrus
	3:52480001-52520000	1	3:52600001-52640000	1.59e-09	HiC	GSE87112	hESC	intra	rs143319527;rs1821879;rs13063160;rs10433550;rs9758945;rs6786043;rs6788887;rs6788993;rs4687546;rs7623199;rs11714565;rs7625743;rs34140775;rs35240333;rs11130307;rs12632381;rs4687547;rs6762457;rs6805156;rs572886337;rs6805539;rs7652191;rs17264436;rs11718420;rs559879684;rs34954168;rs34115864;rs35107891;rs11718509;rs4687629;rs4687630;rs374555187;rs13078422;rs11720159;rs11720243;rs12487445;rs7614498;rs12…	ENSG00000114854:ENSG00000010322	TNNC1:NISCH	1	3:52487690-52490884	prom	E070	ENSG00000114854:ENSG00000010322	TNNC1:NISCH	Brain Germinal Matrix
	3:52480001-52520000	1	3:52600001-52640000	1.59e-09	HiC	GSE87112	hESC	intra	rs143319527;rs1821879;rs13063160;rs10433550;rs9758945;rs6786043;rs6788887;rs6788993;rs4687546;rs7623199;rs11714565;rs7625743;rs34140775;rs35240333;rs11130307;rs12632381;rs4687547;rs6762457;rs6805156;rs572886337;rs6805539;rs7652191;rs17264436;rs11718420;rs559879684;rs34954168;rs34115864;rs35107891;rs11718509;rs4687629;rs4687630;rs374555187;rs13078422;rs11720159;rs11720243;rs12487445;rs7614498;rs12…	ENSG00000114854:ENSG00000010322	TNNC1:NISCH	1	3:52487690-52490884	prom	E071	ENSG00000114854:ENSG00000010322	TNNC1:NISCH	Brain Hippocampus Middle
	3:52480001-52520000	1	3:52600001-52640000	1.59e-09	HiC	GSE87112	hESC	intra	rs143319527;rs1821879;rs13063160;rs10433550;rs9758945;rs6786043;rs6788887;rs6788993;rs4687546;rs7623199;rs11714565;rs7625743;rs34140775;rs35240333;rs11130307;rs12632381;rs4687547;rs6762457;rs6805156;rs572886337;rs6805539;rs7652191;rs17264436;rs11718420;rs559879684;rs34954168;rs34115864;rs35107891;rs11718509;rs4687629;rs4687630;rs374555187;rs13078422;rs11720159;rs11720243;rs12487445;rs7614498;rs12…	ENSG00000114854:ENSG00000010322	TNNC1:NISCH	1	3:52487690-52490884	prom	E072	ENSG00000114854:ENSG00000010322	TNNC1:NISCH	Brain Inferior Temporal Lobe
	3:52480001-52520000	1	3:52600001-52640000	1.59e-09	HiC	GSE87112	hESC	intra	rs143319527;rs1821879;rs13063160;rs10433550;rs9758945;rs6786043;rs6788887;rs6788993;rs4687546;rs7623199;rs11714565;rs7625743;rs34140775;rs35240333;rs11130307;rs12632381;rs4687547;rs6762457;rs6805156;rs572886337;rs6805539;rs7652191;rs17264436;rs11718420;rs559879684;rs34954168;rs34115864;rs35107891;rs11718509;rs4687629;rs4687630;rs374555187;rs13078422;rs11720159;rs11720243;rs12487445;rs7614498;rs12…	ENSG00000114854:ENSG00000010322	TNNC1:NISCH	1	3:52487690-52490884	prom	E073	ENSG00000114854:ENSG00000010322	TNNC1:NISCH	Brain_Dorsolateral_Prefrontal_Cortex
	3:52480001-52520000	1	3:52600001-52640000	1.59e-09	HiC	GSE87112	hESC	intra	rs143319527;rs1821879;rs13063160;rs10433550;rs9758945;rs6786043;rs6788887;rs6788993;rs4687546;rs7623199;rs11714565;rs7625743;rs34140775;rs35240333;rs11130307;rs12632381;rs4687547;rs6762457;rs6805156;rs572886337;rs6805539;rs7652191;rs17264436;rs11718420;rs559879684;rs34954168;rs34115864;rs35107891;rs11718509;rs4687629;rs4687630;rs374555187;rs13078422;rs11720159;rs11720243;rs12487445;rs7614498;rs12…	ENSG00000114854:ENSG00000010322	TNNC1:NISCH	1	3:52487690-52490884	prom	E074	ENSG00000114854:ENSG00000010322	TNNC1:NISCH	Brain Substantia Nigra
	3:52480001-52520000	1	3:52600001-52640000	1.59e-09	HiC	GSE87112	hESC	intra	rs143319527;rs1821879;rs13063160;rs10433550;rs9758945;rs6786043;rs6788887;rs6788993;rs4687546;rs7623199;rs11714565;rs7625743;rs34140775;rs35240333;rs11130307;rs12632381;rs4687547;rs6762457;rs6805156;rs572886337;rs6805539;rs7652191;rs17264436;rs11718420;rs559879684;rs34954168;rs34115864;rs35107891;rs11718509;rs4687629;rs4687630;rs374555187;rs13078422;rs11720159;rs11720243;rs12487445;rs7614498;rs12…	ENSG00000114854:ENSG00000010322	TNNC1:NISCH	1	3:52487690-52490884	prom	E082	ENSG00000114854:ENSG00000010322	TNNC1:NISCH	Fetal Brain Female
	3:52480001-52520000	1	3:52640001-52680000	6.7e-60	HiC	GSE87112	IMR90	intra	rs3774366;rs3774365;rs35189714;rs12487591;rs3733045;rs3755806;rs13065851;rs71084197;rs11709448;rs10510760;rs4687638;rs62253733;rs34341238;rs11717043;rs4687639;rs150536093;rs13064064;rs34537256;rs34215106;rs1561337;rs184514749;rs67843199;rs35249778;rs36059845;rs6445529;rs7622694;rs4687548;rs13069481;rs2083180;rs6796726;rs13098776;rs567776784;rs13068293;rs11719514;rs34959878;rs11720432;rs201400694;…	ENSG00000114854:ENSG00000010322	TNNC1:NISCH	1	3:52487690-52490884	prom	E053	ENSG00000114854:ENSG00000010322	TNNC1:NISCH	Cortex derived primary cultured neurospheres
	3:52480001-52520000	1	3:52640001-52680000	6.7e-60	HiC	GSE87112	IMR90	intra	rs3774366;rs3774365;rs35189714;rs12487591;rs3733045;rs3755806;rs13065851;rs71084197;rs11709448;rs10510760;rs4687638;rs62253733;rs34341238;rs11717043;rs4687639;rs150536093;rs13064064;rs34537256;rs34215106;rs1561337;rs184514749;rs67843199;rs35249778;rs36059845;rs6445529;rs7622694;rs4687548;rs13069481;rs2083180;rs6796726;rs13098776;rs567776784;rs13068293;rs11719514;rs34959878;rs11720432;rs201400694;…	ENSG00000114854:ENSG00000010322	TNNC1:NISCH	1	3:52487690-52490884	prom	E054	ENSG00000114854:ENSG00000010322	TNNC1:NISCH	Ganglion Eminence derived primary cultured neurospheres
	3:52480001-52520000	1	3:52640001-52680000	6.7e-60	HiC	GSE87112	IMR90	intra	rs3774366;rs3774365;rs35189714;rs12487591;rs3733045;rs3755806;rs13065851;rs71084197;rs11709448;rs10510760;rs4687638;rs62253733;rs34341238;rs11717043;rs4687639;rs150536093;rs13064064;rs34537256;rs34215106;rs1561337;rs184514749;rs67843199;rs35249778;rs36059845;rs6445529;rs7622694;rs4687548;rs13069481;rs2083180;rs6796726;rs13098776;rs567776784;rs13068293;rs11719514;rs34959878;rs11720432;rs201400694;…	ENSG00000114854:ENSG00000010322	TNNC1:NISCH	1	3:52487690-52490884	prom	E067	ENSG00000114854:ENSG00000010322	TNNC1:NISCH	Brain Angular Gyrus
	3:52480001-52520000	1	3:52640001-52680000	6.7e-60	HiC	GSE87112	IMR90	intra	rs3774366;rs3774365;rs35189714;rs12487591;rs3733045;rs3755806;rs13065851;rs71084197;rs11709448;rs10510760;rs4687638;rs62253733;rs34341238;rs11717043;rs4687639;rs150536093;rs13064064;rs34537256;rs34215106;rs1561337;rs184514749;rs67843199;rs35249778;rs36059845;rs6445529;rs7622694;rs4687548;rs13069481;rs2083180;rs6796726;rs13098776;rs567776784;rs13068293;rs11719514;rs34959878;rs11720432;rs201400694;…	ENSG00000114854:ENSG00000010322	TNNC1:NISCH	1	3:52487690-52490884	prom	E068	ENSG00000114854:ENSG00000010322	TNNC1:NISCH	Brain Anterior Caudate
	3:52480001-52520000	1	3:52640001-52680000	6.7e-60	HiC	GSE87112	IMR90	intra	rs3774366;rs3774365;rs35189714;rs12487591;rs3733045;rs3755806;rs13065851;rs71084197;rs11709448;rs10510760;rs4687638;rs62253733;rs34341238;rs11717043;rs4687639;rs150536093;rs13064064;rs34537256;rs34215106;rs1561337;rs184514749;rs67843199;rs35249778;rs36059845;rs6445529;rs7622694;rs4687548;rs13069481;rs2083180;rs6796726;rs13098776;rs567776784;rs13068293;rs11719514;rs34959878;rs11720432;rs201400694;…	ENSG00000114854:ENSG00000010322	TNNC1:NISCH	1	3:52487690-52490884	prom	E069	ENSG00000114854:ENSG00000010322	TNNC1:NISCH	Brain Cingulate Gyrus
	3:52480001-52520000	1	3:52640001-52680000	6.7e-60	HiC	GSE87112	IMR90	intra	rs3774366;rs3774365;rs35189714;rs12487591;rs3733045;rs3755806;rs13065851;rs71084197;rs11709448;rs10510760;rs4687638;rs62253733;rs34341238;rs11717043;rs4687639;rs150536093;rs13064064;rs34537256;rs34215106;rs1561337;rs184514749;rs67843199;rs35249778;rs36059845;rs6445529;rs7622694;rs4687548;rs13069481;rs2083180;rs6796726;rs13098776;rs567776784;rs13068293;rs11719514;rs34959878;rs11720432;rs201400694;…	ENSG00000114854:ENSG00000010322	TNNC1:NISCH	1	3:52487690-52490884	prom	E070	ENSG00000114854:ENSG00000010322	TNNC1:NISCH	Brain Germinal Matrix
	3:52480001-52520000	1	3:52640001-52680000	6.7e-60	HiC	GSE87112	IMR90	intra	rs3774366;rs3774365;rs35189714;rs12487591;rs3733045;rs3755806;rs13065851;rs71084197;rs11709448;rs10510760;rs4687638;rs62253733;rs34341238;rs11717043;rs4687639;rs150536093;rs13064064;rs34537256;rs34215106;rs1561337;rs184514749;rs67843199;rs35249778;rs36059845;rs6445529;rs7622694;rs4687548;rs13069481;rs2083180;rs6796726;rs13098776;rs567776784;rs13068293;rs11719514;rs34959878;rs11720432;rs201400694;…	ENSG00000114854:ENSG00000010322	TNNC1:NISCH	1	3:52487690-52490884	prom	E071	ENSG00000114854:ENSG00000010322	TNNC1:NISCH	Brain Hippocampus Middle
	3:52480001-52520000	1	3:52640001-52680000	6.7e-60	HiC	GSE87112	IMR90	intra	rs3774366;rs3774365;rs35189714;rs12487591;rs3733045;rs3755806;rs13065851;rs71084197;rs11709448;rs10510760;rs4687638;rs62253733;rs34341238;rs11717043;rs4687639;rs150536093;rs13064064;rs34537256;rs34215106;rs1561337;rs184514749;rs67843199;rs35249778;rs36059845;rs6445529;rs7622694;rs4687548;rs13069481;rs2083180;rs6796726;rs13098776;rs567776784;rs13068293;rs11719514;rs34959878;rs11720432;rs201400694;…	ENSG00000114854:ENSG00000010322	TNNC1:NISCH	1	3:52487690-52490884	prom	E072	ENSG00000114854:ENSG00000010322	TNNC1:NISCH	Brain Inferior Temporal Lobe
	3:52480001-52520000	1	3:52640001-52680000	6.7e-60	HiC	GSE87112	IMR90	intra	rs3774366;rs3774365;rs35189714;rs12487591;rs3733045;rs3755806;rs13065851;rs71084197;rs11709448;rs10510760;rs4687638;rs62253733;rs34341238;rs11717043;rs4687639;rs150536093;rs13064064;rs34537256;rs34215106;rs1561337;rs184514749;rs67843199;rs35249778;rs36059845;rs6445529;rs7622694;rs4687548;rs13069481;rs2083180;rs6796726;rs13098776;rs567776784;rs13068293;rs11719514;rs34959878;rs11720432;rs201400694;…	ENSG00000114854:ENSG00000010322	TNNC1:NISCH	1	3:52487690-52490884	prom	E073	ENSG00000114854:ENSG00000010322	TNNC1:NISCH	Brain_Dorsolateral_Prefrontal_Cortex
	3:52480001-52520000	1	3:52640001-52680000	6.7e-60	HiC	GSE87112	IMR90	intra	rs3774366;rs3774365;rs35189714;rs12487591;rs3733045;rs3755806;rs13065851;rs71084197;rs11709448;rs10510760;rs4687638;rs62253733;rs34341238;rs11717043;rs4687639;rs150536093;rs13064064;rs34537256;rs34215106;rs1561337;rs184514749;rs67843199;rs35249778;rs36059845;rs6445529;rs7622694;rs4687548;rs13069481;rs2083180;rs6796726;rs13098776;rs567776784;rs13068293;rs11719514;rs34959878;rs11720432;rs201400694;…	ENSG00000114854:ENSG00000010322	TNNC1:NISCH	1	3:52487690-52490884	prom	E074	ENSG00000114854:ENSG00000010322	TNNC1:NISCH	Brain Substantia Nigra
	3:52480001-52520000	1	3:52640001-52680000	6.7e-60	HiC	GSE87112	IMR90	intra	rs3774366;rs3774365;rs35189714;rs12487591;rs3733045;rs3755806;rs13065851;rs71084197;rs11709448;rs10510760;rs4687638;rs62253733;rs34341238;rs11717043;rs4687639;rs150536093;rs13064064;rs34537256;rs34215106;rs1561337;rs184514749;rs67843199;rs35249778;rs36059845;rs6445529;rs7622694;rs4687548;rs13069481;rs2083180;rs6796726;rs13098776;rs567776784;rs13068293;rs11719514;rs34959878;rs11720432;rs201400694;…	ENSG00000114854:ENSG00000010322	TNNC1:NISCH	1	3:52487690-52490884	prom	E082	ENSG00000114854:ENSG00000010322	TNNC1:NISCH	Fetal Brain Female
	3:52480001-52520000	1	3:52640001-52680000	2.32e-12	HiC	GSE87112	hESC	intra	rs3774366;rs3774365;rs35189714;rs12487591;rs3733045;rs3755806;rs13065851;rs71084197;rs11709448;rs10510760;rs4687638;rs62253733;rs34341238;rs11717043;rs4687639;rs150536093;rs13064064;rs34537256;rs34215106;rs1561337;rs184514749;rs67843199;rs35249778;rs36059845;rs6445529;rs7622694;rs4687548;rs13069481;rs2083180;rs6796726;rs13098776;rs567776784;rs13068293;rs11719514;rs34959878;rs11720432;rs201400694;…	ENSG00000114854:ENSG00000010322	TNNC1:NISCH	1	3:52487690-52490884	prom	E053	ENSG00000114854:ENSG00000010322	TNNC1:NISCH	Cortex derived primary cultured neurospheres
	3:52480001-52520000	1	3:52640001-52680000	2.32e-12	HiC	GSE87112	hESC	intra	rs3774366;rs3774365;rs35189714;rs12487591;rs3733045;rs3755806;rs13065851;rs71084197;rs11709448;rs10510760;rs4687638;rs62253733;rs34341238;rs11717043;rs4687639;rs150536093;rs13064064;rs34537256;rs34215106;rs1561337;rs184514749;rs67843199;rs35249778;rs36059845;rs6445529;rs7622694;rs4687548;rs13069481;rs2083180;rs6796726;rs13098776;rs567776784;rs13068293;rs11719514;rs34959878;rs11720432;rs201400694;…	ENSG00000114854:ENSG00000010322	TNNC1:NISCH	1	3:52487690-52490884	prom	E054	ENSG00000114854:ENSG00000010322	TNNC1:NISCH	Ganglion Eminence derived primary cultured neurospheres
	3:52480001-52520000	1	3:52640001-52680000	2.32e-12	HiC	GSE87112	hESC	intra	rs3774366;rs3774365;rs35189714;rs12487591;rs3733045;rs3755806;rs13065851;rs71084197;rs11709448;rs10510760;rs4687638;rs62253733;rs34341238;rs11717043;rs4687639;rs150536093;rs13064064;rs34537256;rs34215106;rs1561337;rs184514749;rs67843199;rs35249778;rs36059845;rs6445529;rs7622694;rs4687548;rs13069481;rs2083180;rs6796726;rs13098776;rs567776784;rs13068293;rs11719514;rs34959878;rs11720432;rs201400694;…	ENSG00000114854:ENSG00000010322	TNNC1:NISCH	1	3:52487690-52490884	prom	E067	ENSG00000114854:ENSG00000010322	TNNC1:NISCH	Brain Angular Gyrus
	3:52480001-52520000	1	3:52640001-52680000	2.32e-12	HiC	GSE87112	hESC	intra	rs3774366;rs3774365;rs35189714;rs12487591;rs3733045;rs3755806;rs13065851;rs71084197;rs11709448;rs10510760;rs4687638;rs62253733;rs34341238;rs11717043;rs4687639;rs150536093;rs13064064;rs34537256;rs34215106;rs1561337;rs184514749;rs67843199;rs35249778;rs36059845;rs6445529;rs7622694;rs4687548;rs13069481;rs2083180;rs6796726;rs13098776;rs567776784;rs13068293;rs11719514;rs34959878;rs11720432;rs201400694;…	ENSG00000114854:ENSG00000010322	TNNC1:NISCH	1	3:52487690-52490884	prom	E068	ENSG00000114854:ENSG00000010322	TNNC1:NISCH	Brain Anterior Caudate
	3:52480001-52520000	1	3:52640001-52680000	2.32e-12	HiC	GSE87112	hESC	intra	rs3774366;rs3774365;rs35189714;rs12487591;rs3733045;rs3755806;rs13065851;rs71084197;rs11709448;rs10510760;rs4687638;rs62253733;rs34341238;rs11717043;rs4687639;rs150536093;rs13064064;rs34537256;rs34215106;rs1561337;rs184514749;rs67843199;rs35249778;rs36059845;rs6445529;rs7622694;rs4687548;rs13069481;rs2083180;rs6796726;rs13098776;rs567776784;rs13068293;rs11719514;rs34959878;rs11720432;rs201400694;…	ENSG00000114854:ENSG00000010322	TNNC1:NISCH	1	3:52487690-52490884	prom	E069	ENSG00000114854:ENSG00000010322	TNNC1:NISCH	Brain Cingulate Gyrus
	3:52480001-52520000	1	3:52640001-52680000	2.32e-12	HiC	GSE87112	hESC	intra	rs3774366;rs3774365;rs35189714;rs12487591;rs3733045;rs3755806;rs13065851;rs71084197;rs11709448;rs10510760;rs4687638;rs62253733;rs34341238;rs11717043;rs4687639;rs150536093;rs13064064;rs34537256;rs34215106;rs1561337;rs184514749;rs67843199;rs35249778;rs36059845;rs6445529;rs7622694;rs4687548;rs13069481;rs2083180;rs6796726;rs13098776;rs567776784;rs13068293;rs11719514;rs34959878;rs11720432;rs201400694;…	ENSG00000114854:ENSG00000010322	TNNC1:NISCH	1	3:52487690-52490884	prom	E070	ENSG00000114854:ENSG00000010322	TNNC1:NISCH	Brain Germinal Matrix
	3:52480001-52520000	1	3:52640001-52680000	2.32e-12	HiC	GSE87112	hESC	intra	rs3774366;rs3774365;rs35189714;rs12487591;rs3733045;rs3755806;rs13065851;rs71084197;rs11709448;rs10510760;rs4687638;rs62253733;rs34341238;rs11717043;rs4687639;rs150536093;rs13064064;rs34537256;rs34215106;rs1561337;rs184514749;rs67843199;rs35249778;rs36059845;rs6445529;rs7622694;rs4687548;rs13069481;rs2083180;rs6796726;rs13098776;rs567776784;rs13068293;rs11719514;rs34959878;rs11720432;rs201400694;…	ENSG00000114854:ENSG00000010322	TNNC1:NISCH	1	3:52487690-52490884	prom	E071	ENSG00000114854:ENSG00000010322	TNNC1:NISCH	Brain Hippocampus Middle
	3:52480001-52520000	1	3:52640001-52680000	2.32e-12	HiC	GSE87112	hESC	intra	rs3774366;rs3774365;rs35189714;rs12487591;rs3733045;rs3755806;rs13065851;rs71084197;rs11709448;rs10510760;rs4687638;rs62253733;rs34341238;rs11717043;rs4687639;rs150536093;rs13064064;rs34537256;rs34215106;rs1561337;rs184514749;rs67843199;rs35249778;rs36059845;rs6445529;rs7622694;rs4687548;rs13069481;rs2083180;rs6796726;rs13098776;rs567776784;rs13068293;rs11719514;rs34959878;rs11720432;rs201400694;…	ENSG00000114854:ENSG00000010322	TNNC1:NISCH	1	3:52487690-52490884	prom	E072	ENSG00000114854:ENSG00000010322	TNNC1:NISCH	Brain Inferior Temporal Lobe
	3:52480001-52520000	1	3:52640001-52680000	2.32e-12	HiC	GSE87112	hESC	intra	rs3774366;rs3774365;rs35189714;rs12487591;rs3733045;rs3755806;rs13065851;rs71084197;rs11709448;rs10510760;rs4687638;rs62253733;rs34341238;rs11717043;rs4687639;rs150536093;rs13064064;rs34537256;rs34215106;rs1561337;rs184514749;rs67843199;rs35249778;rs36059845;rs6445529;rs7622694;rs4687548;rs13069481;rs2083180;rs6796726;rs13098776;rs567776784;rs13068293;rs11719514;rs34959878;rs11720432;rs201400694;…	ENSG00000114854:ENSG00000010322	TNNC1:NISCH	1	3:52487690-52490884	prom	E073	ENSG00000114854:ENSG00000010322	TNNC1:NISCH	Brain_Dorsolateral_Prefrontal_Cortex
	3:52480001-52520000	1	3:52640001-52680000	2.32e-12	HiC	GSE87112	hESC	intra	rs3774366;rs3774365;rs35189714;rs12487591;rs3733045;rs3755806;rs13065851;rs71084197;rs11709448;rs10510760;rs4687638;rs62253733;rs34341238;rs11717043;rs4687639;rs150536093;rs13064064;rs34537256;rs34215106;rs1561337;rs184514749;rs67843199;rs35249778;rs36059845;rs6445529;rs7622694;rs4687548;rs13069481;rs2083180;rs6796726;rs13098776;rs567776784;rs13068293;rs11719514;rs34959878;rs11720432;rs201400694;…	ENSG00000114854:ENSG00000010322	TNNC1:NISCH	1	3:52487690-52490884	prom	E074	ENSG00000114854:ENSG00000010322	TNNC1:NISCH	Brain Substantia Nigra
	3:52480001-52520000	1	3:52640001-52680000	2.32e-12	HiC	GSE87112	hESC	intra	rs3774366;rs3774365;rs35189714;rs12487591;rs3733045;rs3755806;rs13065851;rs71084197;rs11709448;rs10510760;rs4687638;rs62253733;rs34341238;rs11717043;rs4687639;rs150536093;rs13064064;rs34537256;rs34215106;rs1561337;rs184514749;rs67843199;rs35249778;rs36059845;rs6445529;rs7622694;rs4687548;rs13069481;rs2083180;rs6796726;rs13098776;rs567776784;rs13068293;rs11719514;rs34959878;rs11720432;rs201400694;…	ENSG00000114854:ENSG00000010322	TNNC1:NISCH	1	3:52487690-52490884	prom	E082	ENSG00000114854:ENSG00000010322	TNNC1:NISCH	Fetal Brain Female
	3:52480001-52520000	1	3:52560001-52600000	5.6e-09	HiC	GSE87112	Left_Ventricle	intra	rs4475032;rs11711421;rs4687624;rs4687625;rs6778735;rs4282054;rs7636227;rs12489732;rs7614981;rs12489828;rs28661185;rs66782572;rs7639267;rs4687626;rs7638808;rs6445528;rs150774614;rs13076398;rs62256903;rs1133415;rs2878628;rs2251219;rs1961959;rs1961958;rs1570;rs17052256;rs17052259;rs3796353;rs34203062;rs11419126;rs35217588;rs6778844;rs33964154;rs2289249;rs13059862;rs13060048;rs71084190;rs6786919;rs67…	ENSG00000114854:ENSG00000010322	TNNC1:NISCH	1	3:52487690-52490884	prom	E053	ENSG00000114854:ENSG00000010322	TNNC1:NISCH	Cortex derived primary cultured neurospheres
	3:52480001-52520000	1	3:52560001-52600000	5.6e-09	HiC	GSE87112	Left_Ventricle	intra	rs4475032;rs11711421;rs4687624;rs4687625;rs6778735;rs4282054;rs7636227;rs12489732;rs7614981;rs12489828;rs28661185;rs66782572;rs7639267;rs4687626;rs7638808;rs6445528;rs150774614;rs13076398;rs62256903;rs1133415;rs2878628;rs2251219;rs1961959;rs1961958;rs1570;rs17052256;rs17052259;rs3796353;rs34203062;rs11419126;rs35217588;rs6778844;rs33964154;rs2289249;rs13059862;rs13060048;rs71084190;rs6786919;rs67…	ENSG00000114854:ENSG00000010322	TNNC1:NISCH	1	3:52487690-52490884	prom	E054	ENSG00000114854:ENSG00000010322	TNNC1:NISCH	Ganglion Eminence derived primary cultured neurospheres
	3:52480001-52520000	1	3:52560001-52600000	5.6e-09	HiC	GSE87112	Left_Ventricle	intra	rs4475032;rs11711421;rs4687624;rs4687625;rs6778735;rs4282054;rs7636227;rs12489732;rs7614981;rs12489828;rs28661185;rs66782572;rs7639267;rs4687626;rs7638808;rs6445528;rs150774614;rs13076398;rs62256903;rs1133415;rs2878628;rs2251219;rs1961959;rs1961958;rs1570;rs17052256;rs17052259;rs3796353;rs34203062;rs11419126;rs35217588;rs6778844;rs33964154;rs2289249;rs13059862;rs13060048;rs71084190;rs6786919;rs67…	ENSG00000114854:ENSG00000010322	TNNC1:NISCH	1	3:52487690-52490884	prom	E067	ENSG00000114854:ENSG00000010322	TNNC1:NISCH	Brain Angular Gyrus
	3:52480001-52520000	1	3:52560001-52600000	5.6e-09	HiC	GSE87112	Left_Ventricle	intra	rs4475032;rs11711421;rs4687624;rs4687625;rs6778735;rs4282054;rs7636227;rs12489732;rs7614981;rs12489828;rs28661185;rs66782572;rs7639267;rs4687626;rs7638808;rs6445528;rs150774614;rs13076398;rs62256903;rs1133415;rs2878628;rs2251219;rs1961959;rs1961958;rs1570;rs17052256;rs17052259;rs3796353;rs34203062;rs11419126;rs35217588;rs6778844;rs33964154;rs2289249;rs13059862;rs13060048;rs71084190;rs6786919;rs67…	ENSG00000114854:ENSG00000010322	TNNC1:NISCH	1	3:52487690-52490884	prom	E068	ENSG00000114854:ENSG00000010322	TNNC1:NISCH	Brain Anterior Caudate
	3:52480001-52520000	1	3:52560001-52600000	5.6e-09	HiC	GSE87112	Left_Ventricle	intra	rs4475032;rs11711421;rs4687624;rs4687625;rs6778735;rs4282054;rs7636227;rs12489732;rs7614981;rs12489828;rs28661185;rs66782572;rs7639267;rs4687626;rs7638808;rs6445528;rs150774614;rs13076398;rs62256903;rs1133415;rs2878628;rs2251219;rs1961959;rs1961958;rs1570;rs17052256;rs17052259;rs3796353;rs34203062;rs11419126;rs35217588;rs6778844;rs33964154;rs2289249;rs13059862;rs13060048;rs71084190;rs6786919;rs67…	ENSG00000114854:ENSG00000010322	TNNC1:NISCH	1	3:52487690-52490884	prom	E069	ENSG00000114854:ENSG00000010322	TNNC1:NISCH	Brain Cingulate Gyrus
	3:52480001-52520000	1	3:52560001-52600000	5.6e-09	HiC	GSE87112	Left_Ventricle	intra	rs4475032;rs11711421;rs4687624;rs4687625;rs6778735;rs4282054;rs7636227;rs12489732;rs7614981;rs12489828;rs28661185;rs66782572;rs7639267;rs4687626;rs7638808;rs6445528;rs150774614;rs13076398;rs62256903;rs1133415;rs2878628;rs2251219;rs1961959;rs1961958;rs1570;rs17052256;rs17052259;rs3796353;rs34203062;rs11419126;rs35217588;rs6778844;rs33964154;rs2289249;rs13059862;rs13060048;rs71084190;rs6786919;rs67…	ENSG00000114854:ENSG00000010322	TNNC1:NISCH	1	3:52487690-52490884	prom	E070	ENSG00000114854:ENSG00000010322	TNNC1:NISCH	Brain Germinal Matrix
	3:52480001-52520000	1	3:52560001-52600000	5.6e-09	HiC	GSE87112	Left_Ventricle	intra	rs4475032;rs11711421;rs4687624;rs4687625;rs6778735;rs4282054;rs7636227;rs12489732;rs7614981;rs12489828;rs28661185;rs66782572;rs7639267;rs4687626;rs7638808;rs6445528;rs150774614;rs13076398;rs62256903;rs1133415;rs2878628;rs2251219;rs1961959;rs1961958;rs1570;rs17052256;rs17052259;rs3796353;rs34203062;rs11419126;rs35217588;rs6778844;rs33964154;rs2289249;rs13059862;rs13060048;rs71084190;rs6786919;rs67…	ENSG00000114854:ENSG00000010322	TNNC1:NISCH	1	3:52487690-52490884	prom	E071	ENSG00000114854:ENSG00000010322	TNNC1:NISCH	Brain Hippocampus Middle
	3:52480001-52520000	1	3:52560001-52600000	5.6e-09	HiC	GSE87112	Left_Ventricle	intra	rs4475032;rs11711421;rs4687624;rs4687625;rs6778735;rs4282054;rs7636227;rs12489732;rs7614981;rs12489828;rs28661185;rs66782572;rs7639267;rs4687626;rs7638808;rs6445528;rs150774614;rs13076398;rs62256903;rs1133415;rs2878628;rs2251219;rs1961959;rs1961958;rs1570;rs17052256;rs17052259;rs3796353;rs34203062;rs11419126;rs35217588;rs6778844;rs33964154;rs2289249;rs13059862;rs13060048;rs71084190;rs6786919;rs67…	ENSG00000114854:ENSG00000010322	TNNC1:NISCH	1	3:52487690-52490884	prom	E072	ENSG00000114854:ENSG00000010322	TNNC1:NISCH	Brain Inferior Temporal Lobe
	3:52480001-52520000	1	3:52560001-52600000	5.6e-09	HiC	GSE87112	Left_Ventricle	intra	rs4475032;rs11711421;rs4687624;rs4687625;rs6778735;rs4282054;rs7636227;rs12489732;rs7614981;rs12489828;rs28661185;rs66782572;rs7639267;rs4687626;rs7638808;rs6445528;rs150774614;rs13076398;rs62256903;rs1133415;rs2878628;rs2251219;rs1961959;rs1961958;rs1570;rs17052256;rs17052259;rs3796353;rs34203062;rs11419126;rs35217588;rs6778844;rs33964154;rs2289249;rs13059862;rs13060048;rs71084190;rs6786919;rs67…	ENSG00000114854:ENSG00000010322	TNNC1:NISCH	1	3:52487690-52490884	prom	E073	ENSG00000114854:ENSG00000010322	TNNC1:NISCH	Brain_Dorsolateral_Prefrontal_Cortex
	3:52480001-52520000	1	3:52560001-52600000	5.6e-09	HiC	GSE87112	Left_Ventricle	intra	rs4475032;rs11711421;rs4687624;rs4687625;rs6778735;rs4282054;rs7636227;rs12489732;rs7614981;rs12489828;rs28661185;rs66782572;rs7639267;rs4687626;rs7638808;rs6445528;rs150774614;rs13076398;rs62256903;rs1133415;rs2878628;rs2251219;rs1961959;rs1961958;rs1570;rs17052256;rs17052259;rs3796353;rs34203062;rs11419126;rs35217588;rs6778844;rs33964154;rs2289249;rs13059862;rs13060048;rs71084190;rs6786919;rs67…	ENSG00000114854:ENSG00000010322	TNNC1:NISCH	1	3:52487690-52490884	prom	E074	ENSG00000114854:ENSG00000010322	TNNC1:NISCH	Brain Substantia Nigra
	3:52480001-52520000	1	3:52560001-52600000	5.6e-09	HiC	GSE87112	Left_Ventricle	intra	rs4475032;rs11711421;rs4687624;rs4687625;rs6778735;rs4282054;rs7636227;rs12489732;rs7614981;rs12489828;rs28661185;rs66782572;rs7639267;rs4687626;rs7638808;rs6445528;rs150774614;rs13076398;rs62256903;rs1133415;rs2878628;rs2251219;rs1961959;rs1961958;rs1570;rs17052256;rs17052259;rs3796353;rs34203062;rs11419126;rs35217588;rs6778844;rs33964154;rs2289249;rs13059862;rs13060048;rs71084190;rs6786919;rs67…	ENSG00000114854:ENSG00000010322	TNNC1:NISCH	1	3:52487690-52490884	prom	E082	ENSG00000114854:ENSG00000010322	TNNC1:NISCH	Fetal Brain Female
	3:52480001-52520000	1	3:52680001-52720000	3.71e-37	HiC	GSE87112	IMR90	intra	rs142853462;rs2028216;rs35665793;rs34757451;rs2289250;rs33967311;rs62253740;rs13065019;rs35211965;rs6770463;rs4435633;rs71087003;rs35409678;rs2336148;rs3041438;rs12486847;rs2336149;rs2590846;rs7611731;rs6804145;rs34168767;rs11130314;rs11130315;rs12488461;rs12488527;rs5848957;rs62255362;rs35976524;rs77146033;rs62255364;rs11337750;rs6768697;rs5848958;rs12493107;rs6803012;rs12637632;rs6414569;rs1263…	ENSG00000114854:ENSG00000010322	TNNC1:NISCH	1	3:52487690-52490884	prom	E053	ENSG00000114854:ENSG00000010322	TNNC1:NISCH	Cortex derived primary cultured neurospheres
	3:52480001-52520000	1	3:52680001-52720000	3.71e-37	HiC	GSE87112	IMR90	intra	rs142853462;rs2028216;rs35665793;rs34757451;rs2289250;rs33967311;rs62253740;rs13065019;rs35211965;rs6770463;rs4435633;rs71087003;rs35409678;rs2336148;rs3041438;rs12486847;rs2336149;rs2590846;rs7611731;rs6804145;rs34168767;rs11130314;rs11130315;rs12488461;rs12488527;rs5848957;rs62255362;rs35976524;rs77146033;rs62255364;rs11337750;rs6768697;rs5848958;rs12493107;rs6803012;rs12637632;rs6414569;rs1263…	ENSG00000114854:ENSG00000010322	TNNC1:NISCH	1	3:52487690-52490884	prom	E054	ENSG00000114854:ENSG00000010322	TNNC1:NISCH	Ganglion Eminence derived primary cultured neurospheres
	3:52480001-52520000	1	3:52680001-52720000	3.71e-37	HiC	GSE87112	IMR90	intra	rs142853462;rs2028216;rs35665793;rs34757451;rs2289250;rs33967311;rs62253740;rs13065019;rs35211965;rs6770463;rs4435633;rs71087003;rs35409678;rs2336148;rs3041438;rs12486847;rs2336149;rs2590846;rs7611731;rs6804145;rs34168767;rs11130314;rs11130315;rs12488461;rs12488527;rs5848957;rs62255362;rs35976524;rs77146033;rs62255364;rs11337750;rs6768697;rs5848958;rs12493107;rs6803012;rs12637632;rs6414569;rs1263…	ENSG00000114854:ENSG00000010322	TNNC1:NISCH	1	3:52487690-52490884	prom	E067	ENSG00000114854:ENSG00000010322	TNNC1:NISCH	Brain Angular Gyrus
	3:52480001-52520000	1	3:52680001-52720000	3.71e-37	HiC	GSE87112	IMR90	intra	rs142853462;rs2028216;rs35665793;rs34757451;rs2289250;rs33967311;rs62253740;rs13065019;rs35211965;rs6770463;rs4435633;rs71087003;rs35409678;rs2336148;rs3041438;rs12486847;rs2336149;rs2590846;rs7611731;rs6804145;rs34168767;rs11130314;rs11130315;rs12488461;rs12488527;rs5848957;rs62255362;rs35976524;rs77146033;rs62255364;rs11337750;rs6768697;rs5848958;rs12493107;rs6803012;rs12637632;rs6414569;rs1263…	ENSG00000114854:ENSG00000010322	TNNC1:NISCH	1	3:52487690-52490884	prom	E068	ENSG00000114854:ENSG00000010322	TNNC1:NISCH	Brain Anterior Caudate
	3:52480001-52520000	1	3:52680001-52720000	3.71e-37	HiC	GSE87112	IMR90	intra	rs142853462;rs2028216;rs35665793;rs34757451;rs2289250;rs33967311;rs62253740;rs13065019;rs35211965;rs6770463;rs4435633;rs71087003;rs35409678;rs2336148;rs3041438;rs12486847;rs2336149;rs2590846;rs7611731;rs6804145;rs34168767;rs11130314;rs11130315;rs12488461;rs12488527;rs5848957;rs62255362;rs35976524;rs77146033;rs62255364;rs11337750;rs6768697;rs5848958;rs12493107;rs6803012;rs12637632;rs6414569;rs1263…	ENSG00000114854:ENSG00000010322	TNNC1:NISCH	1	3:52487690-52490884	prom	E069	ENSG00000114854:ENSG00000010322	TNNC1:NISCH	Brain Cingulate Gyrus
	3:52480001-52520000	1	3:52680001-52720000	3.71e-37	HiC	GSE87112	IMR90	intra	rs142853462;rs2028216;rs35665793;rs34757451;rs2289250;rs33967311;rs62253740;rs13065019;rs35211965;rs6770463;rs4435633;rs71087003;rs35409678;rs2336148;rs3041438;rs12486847;rs2336149;rs2590846;rs7611731;rs6804145;rs34168767;rs11130314;rs11130315;rs12488461;rs12488527;rs5848957;rs62255362;rs35976524;rs77146033;rs62255364;rs11337750;rs6768697;rs5848958;rs12493107;rs6803012;rs12637632;rs6414569;rs1263…	ENSG00000114854:ENSG00000010322	TNNC1:NISCH	1	3:52487690-52490884	prom	E070	ENSG00000114854:ENSG00000010322	TNNC1:NISCH	Brain Germinal Matrix
	3:52480001-52520000	1	3:52680001-52720000	3.71e-37	HiC	GSE87112	IMR90	intra	rs142853462;rs2028216;rs35665793;rs34757451;rs2289250;rs33967311;rs62253740;rs13065019;rs35211965;rs6770463;rs4435633;rs71087003;rs35409678;rs2336148;rs3041438;rs12486847;rs2336149;rs2590846;rs7611731;rs6804145;rs34168767;rs11130314;rs11130315;rs12488461;rs12488527;rs5848957;rs62255362;rs35976524;rs77146033;rs62255364;rs11337750;rs6768697;rs5848958;rs12493107;rs6803012;rs12637632;rs6414569;rs1263…	ENSG00000114854:ENSG00000010322	TNNC1:NISCH	1	3:52487690-52490884	prom	E071	ENSG00000114854:ENSG00000010322	TNNC1:NISCH	Brain Hippocampus Middle
	3:52480001-52520000	1	3:52680001-52720000	3.71e-37	HiC	GSE87112	IMR90	intra	rs142853462;rs2028216;rs35665793;rs34757451;rs2289250;rs33967311;rs62253740;rs13065019;rs35211965;rs6770463;rs4435633;rs71087003;rs35409678;rs2336148;rs3041438;rs12486847;rs2336149;rs2590846;rs7611731;rs6804145;rs34168767;rs11130314;rs11130315;rs12488461;rs12488527;rs5848957;rs62255362;rs35976524;rs77146033;rs62255364;rs11337750;rs6768697;rs5848958;rs12493107;rs6803012;rs12637632;rs6414569;rs1263…	ENSG00000114854:ENSG00000010322	TNNC1:NISCH	1	3:52487690-52490884	prom	E072	ENSG00000114854:ENSG00000010322	TNNC1:NISCH	Brain Inferior Temporal Lobe
	3:52480001-52520000	1	3:52680001-52720000	3.71e-37	HiC	GSE87112	IMR90	intra	rs142853462;rs2028216;rs35665793;rs34757451;rs2289250;rs33967311;rs62253740;rs13065019;rs35211965;rs6770463;rs4435633;rs71087003;rs35409678;rs2336148;rs3041438;rs12486847;rs2336149;rs2590846;rs7611731;rs6804145;rs34168767;rs11130314;rs11130315;rs12488461;rs12488527;rs5848957;rs62255362;rs35976524;rs77146033;rs62255364;rs11337750;rs6768697;rs5848958;rs12493107;rs6803012;rs12637632;rs6414569;rs1263…	ENSG00000114854:ENSG00000010322	TNNC1:NISCH	1	3:52487690-52490884	prom	E073	ENSG00000114854:ENSG00000010322	TNNC1:NISCH	Brain_Dorsolateral_Prefrontal_Cortex
	3:52480001-52520000	1	3:52680001-52720000	3.71e-37	HiC	GSE87112	IMR90	intra	rs142853462;rs2028216;rs35665793;rs34757451;rs2289250;rs33967311;rs62253740;rs13065019;rs35211965;rs6770463;rs4435633;rs71087003;rs35409678;rs2336148;rs3041438;rs12486847;rs2336149;rs2590846;rs7611731;rs6804145;rs34168767;rs11130314;rs11130315;rs12488461;rs12488527;rs5848957;rs62255362;rs35976524;rs77146033;rs62255364;rs11337750;rs6768697;rs5848958;rs12493107;rs6803012;rs12637632;rs6414569;rs1263…	ENSG00000114854:ENSG00000010322	TNNC1:NISCH	1	3:52487690-52490884	prom	E074	ENSG00000114854:ENSG00000010322	TNNC1:NISCH	Brain Substantia Nigra
	3:52480001-52520000	1	3:52680001-52720000	3.71e-37	HiC	GSE87112	IMR90	intra	rs142853462;rs2028216;rs35665793;rs34757451;rs2289250;rs33967311;rs62253740;rs13065019;rs35211965;rs6770463;rs4435633;rs71087003;rs35409678;rs2336148;rs3041438;rs12486847;rs2336149;rs2590846;rs7611731;rs6804145;rs34168767;rs11130314;rs11130315;rs12488461;rs12488527;rs5848957;rs62255362;rs35976524;rs77146033;rs62255364;rs11337750;rs6768697;rs5848958;rs12493107;rs6803012;rs12637632;rs6414569;rs1263…	ENSG00000114854:ENSG00000010322	TNNC1:NISCH	1	3:52487690-52490884	prom	E082	ENSG00000114854:ENSG00000010322	TNNC1:NISCH	Fetal Brain Female
	3:52480001-52520000	1	3:52680001-52720000	2.98e-24	HiC	GSE87112	Left_Ventricle	intra	rs142853462;rs2028216;rs35665793;rs34757451;rs2289250;rs33967311;rs62253740;rs13065019;rs35211965;rs6770463;rs4435633;rs71087003;rs35409678;rs2336148;rs3041438;rs12486847;rs2336149;rs2590846;rs7611731;rs6804145;rs34168767;rs11130314;rs11130315;rs12488461;rs12488527;rs5848957;rs62255362;rs35976524;rs77146033;rs62255364;rs11337750;rs6768697;rs5848958;rs12493107;rs6803012;rs12637632;rs6414569;rs1263…	ENSG00000114854:ENSG00000010322	TNNC1:NISCH	1	3:52487690-52490884	prom	E053	ENSG00000114854:ENSG00000010322	TNNC1:NISCH	Cortex derived primary cultured neurospheres
	3:52480001-52520000	1	3:52680001-52720000	2.98e-24	HiC	GSE87112	Left_Ventricle	intra	rs142853462;rs2028216;rs35665793;rs34757451;rs2289250;rs33967311;rs62253740;rs13065019;rs35211965;rs6770463;rs4435633;rs71087003;rs35409678;rs2336148;rs3041438;rs12486847;rs2336149;rs2590846;rs7611731;rs6804145;rs34168767;rs11130314;rs11130315;rs12488461;rs12488527;rs5848957;rs62255362;rs35976524;rs77146033;rs62255364;rs11337750;rs6768697;rs5848958;rs12493107;rs6803012;rs12637632;rs6414569;rs1263…	ENSG00000114854:ENSG00000010322	TNNC1:NISCH	1	3:52487690-52490884	prom	E054	ENSG00000114854:ENSG00000010322	TNNC1:NISCH	Ganglion Eminence derived primary cultured neurospheres
	3:52480001-52520000	1	3:52680001-52720000	2.98e-24	HiC	GSE87112	Left_Ventricle	intra	rs142853462;rs2028216;rs35665793;rs34757451;rs2289250;rs33967311;rs62253740;rs13065019;rs35211965;rs6770463;rs4435633;rs71087003;rs35409678;rs2336148;rs3041438;rs12486847;rs2336149;rs2590846;rs7611731;rs6804145;rs34168767;rs11130314;rs11130315;rs12488461;rs12488527;rs5848957;rs62255362;rs35976524;rs77146033;rs62255364;rs11337750;rs6768697;rs5848958;rs12493107;rs6803012;rs12637632;rs6414569;rs1263…	ENSG00000114854:ENSG00000010322	TNNC1:NISCH	1	3:52487690-52490884	prom	E067	ENSG00000114854:ENSG00000010322	TNNC1:NISCH	Brain Angular Gyrus
	3:52480001-52520000	1	3:52680001-52720000	2.98e-24	HiC	GSE87112	Left_Ventricle	intra	rs142853462;rs2028216;rs35665793;rs34757451;rs2289250;rs33967311;rs62253740;rs13065019;rs35211965;rs6770463;rs4435633;rs71087003;rs35409678;rs2336148;rs3041438;rs12486847;rs2336149;rs2590846;rs7611731;rs6804145;rs34168767;rs11130314;rs11130315;rs12488461;rs12488527;rs5848957;rs62255362;rs35976524;rs77146033;rs62255364;rs11337750;rs6768697;rs5848958;rs12493107;rs6803012;rs12637632;rs6414569;rs1263…	ENSG00000114854:ENSG00000010322	TNNC1:NISCH	1	3:52487690-52490884	prom	E068	ENSG00000114854:ENSG00000010322	TNNC1:NISCH	Brain Anterior Caudate
	3:52480001-52520000	1	3:52680001-52720000	2.98e-24	HiC	GSE87112	Left_Ventricle	intra	rs142853462;rs2028216;rs35665793;rs34757451;rs2289250;rs33967311;rs62253740;rs13065019;rs35211965;rs6770463;rs4435633;rs71087003;rs35409678;rs2336148;rs3041438;rs12486847;rs2336149;rs2590846;rs7611731;rs6804145;rs34168767;rs11130314;rs11130315;rs12488461;rs12488527;rs5848957;rs62255362;rs35976524;rs77146033;rs62255364;rs11337750;rs6768697;rs5848958;rs12493107;rs6803012;rs12637632;rs6414569;rs1263…	ENSG00000114854:ENSG00000010322	TNNC1:NISCH	1	3:52487690-52490884	prom	E069	ENSG00000114854:ENSG00000010322	TNNC1:NISCH	Brain Cingulate Gyrus
	3:52480001-52520000	1	3:52680001-52720000	2.98e-24	HiC	GSE87112	Left_Ventricle	intra	rs142853462;rs2028216;rs35665793;rs34757451;rs2289250;rs33967311;rs62253740;rs13065019;rs35211965;rs6770463;rs4435633;rs71087003;rs35409678;rs2336148;rs3041438;rs12486847;rs2336149;rs2590846;rs7611731;rs6804145;rs34168767;rs11130314;rs11130315;rs12488461;rs12488527;rs5848957;rs62255362;rs35976524;rs77146033;rs62255364;rs11337750;rs6768697;rs5848958;rs12493107;rs6803012;rs12637632;rs6414569;rs1263…	ENSG00000114854:ENSG00000010322	TNNC1:NISCH	1	3:52487690-52490884	prom	E070	ENSG00000114854:ENSG00000010322	TNNC1:NISCH	Brain Germinal Matrix
	3:52480001-52520000	1	3:52680001-52720000	2.98e-24	HiC	GSE87112	Left_Ventricle	intra	rs142853462;rs2028216;rs35665793;rs34757451;rs2289250;rs33967311;rs62253740;rs13065019;rs35211965;rs6770463;rs4435633;rs71087003;rs35409678;rs2336148;rs3041438;rs12486847;rs2336149;rs2590846;rs7611731;rs6804145;rs34168767;rs11130314;rs11130315;rs12488461;rs12488527;rs5848957;rs62255362;rs35976524;rs77146033;rs62255364;rs11337750;rs6768697;rs5848958;rs12493107;rs6803012;rs12637632;rs6414569;rs1263…	ENSG00000114854:ENSG00000010322	TNNC1:NISCH	1	3:52487690-52490884	prom	E071	ENSG00000114854:ENSG00000010322	TNNC1:NISCH	Brain Hippocampus Middle
	3:52480001-52520000	1	3:52680001-52720000	2.98e-24	HiC	GSE87112	Left_Ventricle	intra	rs142853462;rs2028216;rs35665793;rs34757451;rs2289250;rs33967311;rs62253740;rs13065019;rs35211965;rs6770463;rs4435633;rs71087003;rs35409678;rs2336148;rs3041438;rs12486847;rs2336149;rs2590846;rs7611731;rs6804145;rs34168767;rs11130314;rs11130315;rs12488461;rs12488527;rs5848957;rs62255362;rs35976524;rs77146033;rs62255364;rs11337750;rs6768697;rs5848958;rs12493107;rs6803012;rs12637632;rs6414569;rs1263…	ENSG00000114854:ENSG00000010322	TNNC1:NISCH	1	3:52487690-52490884	prom	E072	ENSG00000114854:ENSG00000010322	TNNC1:NISCH	Brain Inferior Temporal Lobe
	3:52480001-52520000	1	3:52680001-52720000	2.98e-24	HiC	GSE87112	Left_Ventricle	intra	rs142853462;rs2028216;rs35665793;rs34757451;rs2289250;rs33967311;rs62253740;rs13065019;rs35211965;rs6770463;rs4435633;rs71087003;rs35409678;rs2336148;rs3041438;rs12486847;rs2336149;rs2590846;rs7611731;rs6804145;rs34168767;rs11130314;rs11130315;rs12488461;rs12488527;rs5848957;rs62255362;rs35976524;rs77146033;rs62255364;rs11337750;rs6768697;rs5848958;rs12493107;rs6803012;rs12637632;rs6414569;rs1263…	ENSG00000114854:ENSG00000010322	TNNC1:NISCH	1	3:52487690-52490884	prom	E073	ENSG00000114854:ENSG00000010322	TNNC1:NISCH	Brain_Dorsolateral_Prefrontal_Cortex
	3:52480001-52520000	1	3:52680001-52720000	2.98e-24	HiC	GSE87112	Left_Ventricle	intra	rs142853462;rs2028216;rs35665793;rs34757451;rs2289250;rs33967311;rs62253740;rs13065019;rs35211965;rs6770463;rs4435633;rs71087003;rs35409678;rs2336148;rs3041438;rs12486847;rs2336149;rs2590846;rs7611731;rs6804145;rs34168767;rs11130314;rs11130315;rs12488461;rs12488527;rs5848957;rs62255362;rs35976524;rs77146033;rs62255364;rs11337750;rs6768697;rs5848958;rs12493107;rs6803012;rs12637632;rs6414569;rs1263…	ENSG00000114854:ENSG00000010322	TNNC1:NISCH	1	3:52487690-52490884	prom	E074	ENSG00000114854:ENSG00000010322	TNNC1:NISCH	Brain Substantia Nigra
	3:52480001-52520000	1	3:52680001-52720000	2.98e-24	HiC	GSE87112	Left_Ventricle	intra	rs142853462;rs2028216;rs35665793;rs34757451;rs2289250;rs33967311;rs62253740;rs13065019;rs35211965;rs6770463;rs4435633;rs71087003;rs35409678;rs2336148;rs3041438;rs12486847;rs2336149;rs2590846;rs7611731;rs6804145;rs34168767;rs11130314;rs11130315;rs12488461;rs12488527;rs5848957;rs62255362;rs35976524;rs77146033;rs62255364;rs11337750;rs6768697;rs5848958;rs12493107;rs6803012;rs12637632;rs6414569;rs1263…	ENSG00000114854:ENSG00000010322	TNNC1:NISCH	1	3:52487690-52490884	prom	E082	ENSG00000114854:ENSG00000010322	TNNC1:NISCH	Fetal Brain Female
	3:52480001-52520000	1	3:52640001-52680000	5.12e-61	HiC	GSE87112	Mesenchymal_Stem_Cell	intra	rs3774366;rs3774365;rs35189714;rs12487591;rs3733045;rs3755806;rs13065851;rs71084197;rs11709448;rs10510760;rs4687638;rs62253733;rs34341238;rs11717043;rs4687639;rs150536093;rs13064064;rs34537256;rs34215106;rs1561337;rs184514749;rs67843199;rs35249778;rs36059845;rs6445529;rs7622694;rs4687548;rs13069481;rs2083180;rs6796726;rs13098776;rs567776784;rs13068293;rs11719514;rs34959878;rs11720432;rs201400694;…	ENSG00000114854:ENSG00000010322	TNNC1:NISCH	1	3:52487690-52490884	prom	E053	ENSG00000114854:ENSG00000010322	TNNC1:NISCH	Cortex derived primary cultured neurospheres
	3:52480001-52520000	1	3:52640001-52680000	5.12e-61	HiC	GSE87112	Mesenchymal_Stem_Cell	intra	rs3774366;rs3774365;rs35189714;rs12487591;rs3733045;rs3755806;rs13065851;rs71084197;rs11709448;rs10510760;rs4687638;rs62253733;rs34341238;rs11717043;rs4687639;rs150536093;rs13064064;rs34537256;rs34215106;rs1561337;rs184514749;rs67843199;rs35249778;rs36059845;rs6445529;rs7622694;rs4687548;rs13069481;rs2083180;rs6796726;rs13098776;rs567776784;rs13068293;rs11719514;rs34959878;rs11720432;rs201400694;…	ENSG00000114854:ENSG00000010322	TNNC1:NISCH	1	3:52487690-52490884	prom	E054	ENSG00000114854:ENSG00000010322	TNNC1:NISCH	Ganglion Eminence derived primary cultured neurospheres
	3:52480001-52520000	1	3:52640001-52680000	5.12e-61	HiC	GSE87112	Mesenchymal_Stem_Cell	intra	rs3774366;rs3774365;rs35189714;rs12487591;rs3733045;rs3755806;rs13065851;rs71084197;rs11709448;rs10510760;rs4687638;rs62253733;rs34341238;rs11717043;rs4687639;rs150536093;rs13064064;rs34537256;rs34215106;rs1561337;rs184514749;rs67843199;rs35249778;rs36059845;rs6445529;rs7622694;rs4687548;rs13069481;rs2083180;rs6796726;rs13098776;rs567776784;rs13068293;rs11719514;rs34959878;rs11720432;rs201400694;…	ENSG00000114854:ENSG00000010322	TNNC1:NISCH	1	3:52487690-52490884	prom	E067	ENSG00000114854:ENSG00000010322	TNNC1:NISCH	Brain Angular Gyrus
	3:52480001-52520000	1	3:52640001-52680000	5.12e-61	HiC	GSE87112	Mesenchymal_Stem_Cell	intra	rs3774366;rs3774365;rs35189714;rs12487591;rs3733045;rs3755806;rs13065851;rs71084197;rs11709448;rs10510760;rs4687638;rs62253733;rs34341238;rs11717043;rs4687639;rs150536093;rs13064064;rs34537256;rs34215106;rs1561337;rs184514749;rs67843199;rs35249778;rs36059845;rs6445529;rs7622694;rs4687548;rs13069481;rs2083180;rs6796726;rs13098776;rs567776784;rs13068293;rs11719514;rs34959878;rs11720432;rs201400694;…	ENSG00000114854:ENSG00000010322	TNNC1:NISCH	1	3:52487690-52490884	prom	E068	ENSG00000114854:ENSG00000010322	TNNC1:NISCH	Brain Anterior Caudate
	3:52480001-52520000	1	3:52640001-52680000	5.12e-61	HiC	GSE87112	Mesenchymal_Stem_Cell	intra	rs3774366;rs3774365;rs35189714;rs12487591;rs3733045;rs3755806;rs13065851;rs71084197;rs11709448;rs10510760;rs4687638;rs62253733;rs34341238;rs11717043;rs4687639;rs150536093;rs13064064;rs34537256;rs34215106;rs1561337;rs184514749;rs67843199;rs35249778;rs36059845;rs6445529;rs7622694;rs4687548;rs13069481;rs2083180;rs6796726;rs13098776;rs567776784;rs13068293;rs11719514;rs34959878;rs11720432;rs201400694;…	ENSG00000114854:ENSG00000010322	TNNC1:NISCH	1	3:52487690-52490884	prom	E069	ENSG00000114854:ENSG00000010322	TNNC1:NISCH	Brain Cingulate Gyrus
	3:52480001-52520000	1	3:52640001-52680000	5.12e-61	HiC	GSE87112	Mesenchymal_Stem_Cell	intra	rs3774366;rs3774365;rs35189714;rs12487591;rs3733045;rs3755806;rs13065851;rs71084197;rs11709448;rs10510760;rs4687638;rs62253733;rs34341238;rs11717043;rs4687639;rs150536093;rs13064064;rs34537256;rs34215106;rs1561337;rs184514749;rs67843199;rs35249778;rs36059845;rs6445529;rs7622694;rs4687548;rs13069481;rs2083180;rs6796726;rs13098776;rs567776784;rs13068293;rs11719514;rs34959878;rs11720432;rs201400694;…	ENSG00000114854:ENSG00000010322	TNNC1:NISCH	1	3:52487690-52490884	prom	E070	ENSG00000114854:ENSG00000010322	TNNC1:NISCH	Brain Germinal Matrix
	3:52480001-52520000	1	3:52640001-52680000	5.12e-61	HiC	GSE87112	Mesenchymal_Stem_Cell	intra	rs3774366;rs3774365;rs35189714;rs12487591;rs3733045;rs3755806;rs13065851;rs71084197;rs11709448;rs10510760;rs4687638;rs62253733;rs34341238;rs11717043;rs4687639;rs150536093;rs13064064;rs34537256;rs34215106;rs1561337;rs184514749;rs67843199;rs35249778;rs36059845;rs6445529;rs7622694;rs4687548;rs13069481;rs2083180;rs6796726;rs13098776;rs567776784;rs13068293;rs11719514;rs34959878;rs11720432;rs201400694;…	ENSG00000114854:ENSG00000010322	TNNC1:NISCH	1	3:52487690-52490884	prom	E071	ENSG00000114854:ENSG00000010322	TNNC1:NISCH	Brain Hippocampus Middle
	3:52480001-52520000	1	3:52640001-52680000	5.12e-61	HiC	GSE87112	Mesenchymal_Stem_Cell	intra	rs3774366;rs3774365;rs35189714;rs12487591;rs3733045;rs3755806;rs13065851;rs71084197;rs11709448;rs10510760;rs4687638;rs62253733;rs34341238;rs11717043;rs4687639;rs150536093;rs13064064;rs34537256;rs34215106;rs1561337;rs184514749;rs67843199;rs35249778;rs36059845;rs6445529;rs7622694;rs4687548;rs13069481;rs2083180;rs6796726;rs13098776;rs567776784;rs13068293;rs11719514;rs34959878;rs11720432;rs201400694;…	ENSG00000114854:ENSG00000010322	TNNC1:NISCH	1	3:52487690-52490884	prom	E072	ENSG00000114854:ENSG00000010322	TNNC1:NISCH	Brain Inferior Temporal Lobe
	3:52480001-52520000	1	3:52640001-52680000	5.12e-61	HiC	GSE87112	Mesenchymal_Stem_Cell	intra	rs3774366;rs3774365;rs35189714;rs12487591;rs3733045;rs3755806;rs13065851;rs71084197;rs11709448;rs10510760;rs4687638;rs62253733;rs34341238;rs11717043;rs4687639;rs150536093;rs13064064;rs34537256;rs34215106;rs1561337;rs184514749;rs67843199;rs35249778;rs36059845;rs6445529;rs7622694;rs4687548;rs13069481;rs2083180;rs6796726;rs13098776;rs567776784;rs13068293;rs11719514;rs34959878;rs11720432;rs201400694;…	ENSG00000114854:ENSG00000010322	TNNC1:NISCH	1	3:52487690-52490884	prom	E073	ENSG00000114854:ENSG00000010322	TNNC1:NISCH	Brain_Dorsolateral_Prefrontal_Cortex
	3:52480001-52520000	1	3:52640001-52680000	5.12e-61	HiC	GSE87112	Mesenchymal_Stem_Cell	intra	rs3774366;rs3774365;rs35189714;rs12487591;rs3733045;rs3755806;rs13065851;rs71084197;rs11709448;rs10510760;rs4687638;rs62253733;rs34341238;rs11717043;rs4687639;rs150536093;rs13064064;rs34537256;rs34215106;rs1561337;rs184514749;rs67843199;rs35249778;rs36059845;rs6445529;rs7622694;rs4687548;rs13069481;rs2083180;rs6796726;rs13098776;rs567776784;rs13068293;rs11719514;rs34959878;rs11720432;rs201400694;…	ENSG00000114854:ENSG00000010322	TNNC1:NISCH	1	3:52487690-52490884	prom	E074	ENSG00000114854:ENSG00000010322	TNNC1:NISCH	Brain Substantia Nigra
	3:52480001-52520000	1	3:52640001-52680000	5.12e-61	HiC	GSE87112	Mesenchymal_Stem_Cell	intra	rs3774366;rs3774365;rs35189714;rs12487591;rs3733045;rs3755806;rs13065851;rs71084197;rs11709448;rs10510760;rs4687638;rs62253733;rs34341238;rs11717043;rs4687639;rs150536093;rs13064064;rs34537256;rs34215106;rs1561337;rs184514749;rs67843199;rs35249778;rs36059845;rs6445529;rs7622694;rs4687548;rs13069481;rs2083180;rs6796726;rs13098776;rs567776784;rs13068293;rs11719514;rs34959878;rs11720432;rs201400694;…	ENSG00000114854:ENSG00000010322	TNNC1:NISCH	1	3:52487690-52490884	prom	E082	ENSG00000114854:ENSG00000010322	TNNC1:NISCH	Fetal Brain Female
	3:52480001-52520000	1	3:52560001-52600000	2.26e-24	HiC	GSE87112	Mesenchymal_Stem_Cell	intra	rs4475032;rs11711421;rs4687624;rs4687625;rs6778735;rs4282054;rs7636227;rs12489732;rs7614981;rs12489828;rs28661185;rs66782572;rs7639267;rs4687626;rs7638808;rs6445528;rs150774614;rs13076398;rs62256903;rs1133415;rs2878628;rs2251219;rs1961959;rs1961958;rs1570;rs17052256;rs17052259;rs3796353;rs34203062;rs11419126;rs35217588;rs6778844;rs33964154;rs2289249;rs13059862;rs13060048;rs71084190;rs6786919;rs67…	ENSG00000114854:ENSG00000010322	TNNC1:NISCH	1	3:52487690-52490884	prom	E053	ENSG00000114854:ENSG00000010322	TNNC1:NISCH	Cortex derived primary cultured neurospheres
	3:52480001-52520000	1	3:52560001-52600000	2.26e-24	HiC	GSE87112	Mesenchymal_Stem_Cell	intra	rs4475032;rs11711421;rs4687624;rs4687625;rs6778735;rs4282054;rs7636227;rs12489732;rs7614981;rs12489828;rs28661185;rs66782572;rs7639267;rs4687626;rs7638808;rs6445528;rs150774614;rs13076398;rs62256903;rs1133415;rs2878628;rs2251219;rs1961959;rs1961958;rs1570;rs17052256;rs17052259;rs3796353;rs34203062;rs11419126;rs35217588;rs6778844;rs33964154;rs2289249;rs13059862;rs13060048;rs71084190;rs6786919;rs67…	ENSG00000114854:ENSG00000010322	TNNC1:NISCH	1	3:52487690-52490884	prom	E054	ENSG00000114854:ENSG00000010322	TNNC1:NISCH	Ganglion Eminence derived primary cultured neurospheres
	3:52480001-52520000	1	3:52560001-52600000	2.26e-24	HiC	GSE87112	Mesenchymal_Stem_Cell	intra	rs4475032;rs11711421;rs4687624;rs4687625;rs6778735;rs4282054;rs7636227;rs12489732;rs7614981;rs12489828;rs28661185;rs66782572;rs7639267;rs4687626;rs7638808;rs6445528;rs150774614;rs13076398;rs62256903;rs1133415;rs2878628;rs2251219;rs1961959;rs1961958;rs1570;rs17052256;rs17052259;rs3796353;rs34203062;rs11419126;rs35217588;rs6778844;rs33964154;rs2289249;rs13059862;rs13060048;rs71084190;rs6786919;rs67…	ENSG00000114854:ENSG00000010322	TNNC1:NISCH	1	3:52487690-52490884	prom	E067	ENSG00000114854:ENSG00000010322	TNNC1:NISCH	Brain Angular Gyrus
	3:52480001-52520000	1	3:52560001-52600000	2.26e-24	HiC	GSE87112	Mesenchymal_Stem_Cell	intra	rs4475032;rs11711421;rs4687624;rs4687625;rs6778735;rs4282054;rs7636227;rs12489732;rs7614981;rs12489828;rs28661185;rs66782572;rs7639267;rs4687626;rs7638808;rs6445528;rs150774614;rs13076398;rs62256903;rs1133415;rs2878628;rs2251219;rs1961959;rs1961958;rs1570;rs17052256;rs17052259;rs3796353;rs34203062;rs11419126;rs35217588;rs6778844;rs33964154;rs2289249;rs13059862;rs13060048;rs71084190;rs6786919;rs67…	ENSG00000114854:ENSG00000010322	TNNC1:NISCH	1	3:52487690-52490884	prom	E068	ENSG00000114854:ENSG00000010322	TNNC1:NISCH	Brain Anterior Caudate
	3:52480001-52520000	1	3:52560001-52600000	2.26e-24	HiC	GSE87112	Mesenchymal_Stem_Cell	intra	rs4475032;rs11711421;rs4687624;rs4687625;rs6778735;rs4282054;rs7636227;rs12489732;rs7614981;rs12489828;rs28661185;rs66782572;rs7639267;rs4687626;rs7638808;rs6445528;rs150774614;rs13076398;rs62256903;rs1133415;rs2878628;rs2251219;rs1961959;rs1961958;rs1570;rs17052256;rs17052259;rs3796353;rs34203062;rs11419126;rs35217588;rs6778844;rs33964154;rs2289249;rs13059862;rs13060048;rs71084190;rs6786919;rs67…	ENSG00000114854:ENSG00000010322	TNNC1:NISCH	1	3:52487690-52490884	prom	E069	ENSG00000114854:ENSG00000010322	TNNC1:NISCH	Brain Cingulate Gyrus
	3:52480001-52520000	1	3:52560001-52600000	2.26e-24	HiC	GSE87112	Mesenchymal_Stem_Cell	intra	rs4475032;rs11711421;rs4687624;rs4687625;rs6778735;rs4282054;rs7636227;rs12489732;rs7614981;rs12489828;rs28661185;rs66782572;rs7639267;rs4687626;rs7638808;rs6445528;rs150774614;rs13076398;rs62256903;rs1133415;rs2878628;rs2251219;rs1961959;rs1961958;rs1570;rs17052256;rs17052259;rs3796353;rs34203062;rs11419126;rs35217588;rs6778844;rs33964154;rs2289249;rs13059862;rs13060048;rs71084190;rs6786919;rs67…	ENSG00000114854:ENSG00000010322	TNNC1:NISCH	1	3:52487690-52490884	prom	E070	ENSG00000114854:ENSG00000010322	TNNC1:NISCH	Brain Germinal Matrix
	3:52480001-52520000	1	3:52560001-52600000	2.26e-24	HiC	GSE87112	Mesenchymal_Stem_Cell	intra	rs4475032;rs11711421;rs4687624;rs4687625;rs6778735;rs4282054;rs7636227;rs12489732;rs7614981;rs12489828;rs28661185;rs66782572;rs7639267;rs4687626;rs7638808;rs6445528;rs150774614;rs13076398;rs62256903;rs1133415;rs2878628;rs2251219;rs1961959;rs1961958;rs1570;rs17052256;rs17052259;rs3796353;rs34203062;rs11419126;rs35217588;rs6778844;rs33964154;rs2289249;rs13059862;rs13060048;rs71084190;rs6786919;rs67…	ENSG00000114854:ENSG00000010322	TNNC1:NISCH	1	3:52487690-52490884	prom	E071	ENSG00000114854:ENSG00000010322	TNNC1:NISCH	Brain Hippocampus Middle
	3:52480001-52520000	1	3:52560001-52600000	2.26e-24	HiC	GSE87112	Mesenchymal_Stem_Cell	intra	rs4475032;rs11711421;rs4687624;rs4687625;rs6778735;rs4282054;rs7636227;rs12489732;rs7614981;rs12489828;rs28661185;rs66782572;rs7639267;rs4687626;rs7638808;rs6445528;rs150774614;rs13076398;rs62256903;rs1133415;rs2878628;rs2251219;rs1961959;rs1961958;rs1570;rs17052256;rs17052259;rs3796353;rs34203062;rs11419126;rs35217588;rs6778844;rs33964154;rs2289249;rs13059862;rs13060048;rs71084190;rs6786919;rs67…	ENSG00000114854:ENSG00000010322	TNNC1:NISCH	1	3:52487690-52490884	prom	E072	ENSG00000114854:ENSG00000010322	TNNC1:NISCH	Brain Inferior Temporal Lobe
	3:52480001-52520000	1	3:52560001-52600000	2.26e-24	HiC	GSE87112	Mesenchymal_Stem_Cell	intra	rs4475032;rs11711421;rs4687624;rs4687625;rs6778735;rs4282054;rs7636227;rs12489732;rs7614981;rs12489828;rs28661185;rs66782572;rs7639267;rs4687626;rs7638808;rs6445528;rs150774614;rs13076398;rs62256903;rs1133415;rs2878628;rs2251219;rs1961959;rs1961958;rs1570;rs17052256;rs17052259;rs3796353;rs34203062;rs11419126;rs35217588;rs6778844;rs33964154;rs2289249;rs13059862;rs13060048;rs71084190;rs6786919;rs67…	ENSG00000114854:ENSG00000010322	TNNC1:NISCH	1	3:52487690-52490884	prom	E073	ENSG00000114854:ENSG00000010322	TNNC1:NISCH	Brain_Dorsolateral_Prefrontal_Cortex
	3:52480001-52520000	1	3:52560001-52600000	2.26e-24	HiC	GSE87112	Mesenchymal_Stem_Cell	intra	rs4475032;rs11711421;rs4687624;rs4687625;rs6778735;rs4282054;rs7636227;rs12489732;rs7614981;rs12489828;rs28661185;rs66782572;rs7639267;rs4687626;rs7638808;rs6445528;rs150774614;rs13076398;rs62256903;rs1133415;rs2878628;rs2251219;rs1961959;rs1961958;rs1570;rs17052256;rs17052259;rs3796353;rs34203062;rs11419126;rs35217588;rs6778844;rs33964154;rs2289249;rs13059862;rs13060048;rs71084190;rs6786919;rs67…	ENSG00000114854:ENSG00000010322	TNNC1:NISCH	1	3:52487690-52490884	prom	E074	ENSG00000114854:ENSG00000010322	TNNC1:NISCH	Brain Substantia Nigra
	3:52480001-52520000	1	3:52560001-52600000	2.26e-24	HiC	GSE87112	Mesenchymal_Stem_Cell	intra	rs4475032;rs11711421;rs4687624;rs4687625;rs6778735;rs4282054;rs7636227;rs12489732;rs7614981;rs12489828;rs28661185;rs66782572;rs7639267;rs4687626;rs7638808;rs6445528;rs150774614;rs13076398;rs62256903;rs1133415;rs2878628;rs2251219;rs1961959;rs1961958;rs1570;rs17052256;rs17052259;rs3796353;rs34203062;rs11419126;rs35217588;rs6778844;rs33964154;rs2289249;rs13059862;rs13060048;rs71084190;rs6786919;rs67…	ENSG00000114854:ENSG00000010322	TNNC1:NISCH	1	3:52487690-52490884	prom	E082	ENSG00000114854:ENSG00000010322	TNNC1:NISCH	Fetal Brain Female
	3:52480001-52520000	1	3:52680001-52720000	4.77e-51	HiC	GSE87112	Mesenchymal_Stem_Cell	intra	rs142853462;rs2028216;rs35665793;rs34757451;rs2289250;rs33967311;rs62253740;rs13065019;rs35211965;rs6770463;rs4435633;rs71087003;rs35409678;rs2336148;rs3041438;rs12486847;rs2336149;rs2590846;rs7611731;rs6804145;rs34168767;rs11130314;rs11130315;rs12488461;rs12488527;rs5848957;rs62255362;rs35976524;rs77146033;rs62255364;rs11337750;rs6768697;rs5848958;rs12493107;rs6803012;rs12637632;rs6414569;rs1263…	ENSG00000114854:ENSG00000010322	TNNC1:NISCH	1	3:52487690-52490884	prom	E053	ENSG00000114854:ENSG00000010322	TNNC1:NISCH	Cortex derived primary cultured neurospheres
	3:52480001-52520000	1	3:52680001-52720000	4.77e-51	HiC	GSE87112	Mesenchymal_Stem_Cell	intra	rs142853462;rs2028216;rs35665793;rs34757451;rs2289250;rs33967311;rs62253740;rs13065019;rs35211965;rs6770463;rs4435633;rs71087003;rs35409678;rs2336148;rs3041438;rs12486847;rs2336149;rs2590846;rs7611731;rs6804145;rs34168767;rs11130314;rs11130315;rs12488461;rs12488527;rs5848957;rs62255362;rs35976524;rs77146033;rs62255364;rs11337750;rs6768697;rs5848958;rs12493107;rs6803012;rs12637632;rs6414569;rs1263…	ENSG00000114854:ENSG00000010322	TNNC1:NISCH	1	3:52487690-52490884	prom	E054	ENSG00000114854:ENSG00000010322	TNNC1:NISCH	Ganglion Eminence derived primary cultured neurospheres
	3:52480001-52520000	1	3:52680001-52720000	4.77e-51	HiC	GSE87112	Mesenchymal_Stem_Cell	intra	rs142853462;rs2028216;rs35665793;rs34757451;rs2289250;rs33967311;rs62253740;rs13065019;rs35211965;rs6770463;rs4435633;rs71087003;rs35409678;rs2336148;rs3041438;rs12486847;rs2336149;rs2590846;rs7611731;rs6804145;rs34168767;rs11130314;rs11130315;rs12488461;rs12488527;rs5848957;rs62255362;rs35976524;rs77146033;rs62255364;rs11337750;rs6768697;rs5848958;rs12493107;rs6803012;rs12637632;rs6414569;rs1263…	ENSG00000114854:ENSG00000010322	TNNC1:NISCH	1	3:52487690-52490884	prom	E067	ENSG00000114854:ENSG00000010322	TNNC1:NISCH	Brain Angular Gyrus
	3:52480001-52520000	1	3:52680001-52720000	4.77e-51	HiC	GSE87112	Mesenchymal_Stem_Cell	intra	rs142853462;rs2028216;rs35665793;rs34757451;rs2289250;rs33967311;rs62253740;rs13065019;rs35211965;rs6770463;rs4435633;rs71087003;rs35409678;rs2336148;rs3041438;rs12486847;rs2336149;rs2590846;rs7611731;rs6804145;rs34168767;rs11130314;rs11130315;rs12488461;rs12488527;rs5848957;rs62255362;rs35976524;rs77146033;rs62255364;rs11337750;rs6768697;rs5848958;rs12493107;rs6803012;rs12637632;rs6414569;rs1263…	ENSG00000114854:ENSG00000010322	TNNC1:NISCH	1	3:52487690-52490884	prom	E068	ENSG00000114854:ENSG00000010322	TNNC1:NISCH	Brain Anterior Caudate
	3:52480001-52520000	1	3:52680001-52720000	4.77e-51	HiC	GSE87112	Mesenchymal_Stem_Cell	intra	rs142853462;rs2028216;rs35665793;rs34757451;rs2289250;rs33967311;rs62253740;rs13065019;rs35211965;rs6770463;rs4435633;rs71087003;rs35409678;rs2336148;rs3041438;rs12486847;rs2336149;rs2590846;rs7611731;rs6804145;rs34168767;rs11130314;rs11130315;rs12488461;rs12488527;rs5848957;rs62255362;rs35976524;rs77146033;rs62255364;rs11337750;rs6768697;rs5848958;rs12493107;rs6803012;rs12637632;rs6414569;rs1263…	ENSG00000114854:ENSG00000010322	TNNC1:NISCH	1	3:52487690-52490884	prom	E069	ENSG00000114854:ENSG00000010322	TNNC1:NISCH	Brain Cingulate Gyrus
	3:52480001-52520000	1	3:52680001-52720000	4.77e-51	HiC	GSE87112	Mesenchymal_Stem_Cell	intra	rs142853462;rs2028216;rs35665793;rs34757451;rs2289250;rs33967311;rs62253740;rs13065019;rs35211965;rs6770463;rs4435633;rs71087003;rs35409678;rs2336148;rs3041438;rs12486847;rs2336149;rs2590846;rs7611731;rs6804145;rs34168767;rs11130314;rs11130315;rs12488461;rs12488527;rs5848957;rs62255362;rs35976524;rs77146033;rs62255364;rs11337750;rs6768697;rs5848958;rs12493107;rs6803012;rs12637632;rs6414569;rs1263…	ENSG00000114854:ENSG00000010322	TNNC1:NISCH	1	3:52487690-52490884	prom	E070	ENSG00000114854:ENSG00000010322	TNNC1:NISCH	Brain Germinal Matrix
	3:52480001-52520000	1	3:52680001-52720000	4.77e-51	HiC	GSE87112	Mesenchymal_Stem_Cell	intra	rs142853462;rs2028216;rs35665793;rs34757451;rs2289250;rs33967311;rs62253740;rs13065019;rs35211965;rs6770463;rs4435633;rs71087003;rs35409678;rs2336148;rs3041438;rs12486847;rs2336149;rs2590846;rs7611731;rs6804145;rs34168767;rs11130314;rs11130315;rs12488461;rs12488527;rs5848957;rs62255362;rs35976524;rs77146033;rs62255364;rs11337750;rs6768697;rs5848958;rs12493107;rs6803012;rs12637632;rs6414569;rs1263…	ENSG00000114854:ENSG00000010322	TNNC1:NISCH	1	3:52487690-52490884	prom	E071	ENSG00000114854:ENSG00000010322	TNNC1:NISCH	Brain Hippocampus Middle
	3:52480001-52520000	1	3:52680001-52720000	4.77e-51	HiC	GSE87112	Mesenchymal_Stem_Cell	intra	rs142853462;rs2028216;rs35665793;rs34757451;rs2289250;rs33967311;rs62253740;rs13065019;rs35211965;rs6770463;rs4435633;rs71087003;rs35409678;rs2336148;rs3041438;rs12486847;rs2336149;rs2590846;rs7611731;rs6804145;rs34168767;rs11130314;rs11130315;rs12488461;rs12488527;rs5848957;rs62255362;rs35976524;rs77146033;rs62255364;rs11337750;rs6768697;rs5848958;rs12493107;rs6803012;rs12637632;rs6414569;rs1263…	ENSG00000114854:ENSG00000010322	TNNC1:NISCH	1	3:52487690-52490884	prom	E072	ENSG00000114854:ENSG00000010322	TNNC1:NISCH	Brain Inferior Temporal Lobe
	3:52480001-52520000	1	3:52680001-52720000	4.77e-51	HiC	GSE87112	Mesenchymal_Stem_Cell	intra	rs142853462;rs2028216;rs35665793;rs34757451;rs2289250;rs33967311;rs62253740;rs13065019;rs35211965;rs6770463;rs4435633;rs71087003;rs35409678;rs2336148;rs3041438;rs12486847;rs2336149;rs2590846;rs7611731;rs6804145;rs34168767;rs11130314;rs11130315;rs12488461;rs12488527;rs5848957;rs62255362;rs35976524;rs77146033;rs62255364;rs11337750;rs6768697;rs5848958;rs12493107;rs6803012;rs12637632;rs6414569;rs1263…	ENSG00000114854:ENSG00000010322	TNNC1:NISCH	1	3:52487690-52490884	prom	E073	ENSG00000114854:ENSG00000010322	TNNC1:NISCH	Brain_Dorsolateral_Prefrontal_Cortex
	3:52480001-52520000	1	3:52680001-52720000	4.77e-51	HiC	GSE87112	Mesenchymal_Stem_Cell	intra	rs142853462;rs2028216;rs35665793;rs34757451;rs2289250;rs33967311;rs62253740;rs13065019;rs35211965;rs6770463;rs4435633;rs71087003;rs35409678;rs2336148;rs3041438;rs12486847;rs2336149;rs2590846;rs7611731;rs6804145;rs34168767;rs11130314;rs11130315;rs12488461;rs12488527;rs5848957;rs62255362;rs35976524;rs77146033;rs62255364;rs11337750;rs6768697;rs5848958;rs12493107;rs6803012;rs12637632;rs6414569;rs1263…	ENSG00000114854:ENSG00000010322	TNNC1:NISCH	1	3:52487690-52490884	prom	E074	ENSG00000114854:ENSG00000010322	TNNC1:NISCH	Brain Substantia Nigra
	3:52480001-52520000	1	3:52680001-52720000	4.77e-51	HiC	GSE87112	Mesenchymal_Stem_Cell	intra	rs142853462;rs2028216;rs35665793;rs34757451;rs2289250;rs33967311;rs62253740;rs13065019;rs35211965;rs6770463;rs4435633;rs71087003;rs35409678;rs2336148;rs3041438;rs12486847;rs2336149;rs2590846;rs7611731;rs6804145;rs34168767;rs11130314;rs11130315;rs12488461;rs12488527;rs5848957;rs62255362;rs35976524;rs77146033;rs62255364;rs11337750;rs6768697;rs5848958;rs12493107;rs6803012;rs12637632;rs6414569;rs1263…	ENSG00000114854:ENSG00000010322	TNNC1:NISCH	1	3:52487690-52490884	prom	E082	ENSG00000114854:ENSG00000010322	TNNC1:NISCH	Fetal Brain Female
	3:52480001-52520000	1	3:52680001-52720000	5.43e-13	HiC	GSE87112	Liver	intra	rs142853462;rs2028216;rs35665793;rs34757451;rs2289250;rs33967311;rs62253740;rs13065019;rs35211965;rs6770463;rs4435633;rs71087003;rs35409678;rs2336148;rs3041438;rs12486847;rs2336149;rs2590846;rs7611731;rs6804145;rs34168767;rs11130314;rs11130315;rs12488461;rs12488527;rs5848957;rs62255362;rs35976524;rs77146033;rs62255364;rs11337750;rs6768697;rs5848958;rs12493107;rs6803012;rs12637632;rs6414569;rs1263…	ENSG00000114854:ENSG00000010322	TNNC1:NISCH	1	3:52487690-52490884	prom	E053	ENSG00000114854:ENSG00000010322	TNNC1:NISCH	Cortex derived primary cultured neurospheres
	3:52480001-52520000	1	3:52680001-52720000	5.43e-13	HiC	GSE87112	Liver	intra	rs142853462;rs2028216;rs35665793;rs34757451;rs2289250;rs33967311;rs62253740;rs13065019;rs35211965;rs6770463;rs4435633;rs71087003;rs35409678;rs2336148;rs3041438;rs12486847;rs2336149;rs2590846;rs7611731;rs6804145;rs34168767;rs11130314;rs11130315;rs12488461;rs12488527;rs5848957;rs62255362;rs35976524;rs77146033;rs62255364;rs11337750;rs6768697;rs5848958;rs12493107;rs6803012;rs12637632;rs6414569;rs1263…	ENSG00000114854:ENSG00000010322	TNNC1:NISCH	1	3:52487690-52490884	prom	E054	ENSG00000114854:ENSG00000010322	TNNC1:NISCH	Ganglion Eminence derived primary cultured neurospheres
	3:52480001-52520000	1	3:52680001-52720000	5.43e-13	HiC	GSE87112	Liver	intra	rs142853462;rs2028216;rs35665793;rs34757451;rs2289250;rs33967311;rs62253740;rs13065019;rs35211965;rs6770463;rs4435633;rs71087003;rs35409678;rs2336148;rs3041438;rs12486847;rs2336149;rs2590846;rs7611731;rs6804145;rs34168767;rs11130314;rs11130315;rs12488461;rs12488527;rs5848957;rs62255362;rs35976524;rs77146033;rs62255364;rs11337750;rs6768697;rs5848958;rs12493107;rs6803012;rs12637632;rs6414569;rs1263…	ENSG00000114854:ENSG00000010322	TNNC1:NISCH	1	3:52487690-52490884	prom	E067	ENSG00000114854:ENSG00000010322	TNNC1:NISCH	Brain Angular Gyrus
	3:52480001-52520000	1	3:52680001-52720000	5.43e-13	HiC	GSE87112	Liver	intra	rs142853462;rs2028216;rs35665793;rs34757451;rs2289250;rs33967311;rs62253740;rs13065019;rs35211965;rs6770463;rs4435633;rs71087003;rs35409678;rs2336148;rs3041438;rs12486847;rs2336149;rs2590846;rs7611731;rs6804145;rs34168767;rs11130314;rs11130315;rs12488461;rs12488527;rs5848957;rs62255362;rs35976524;rs77146033;rs62255364;rs11337750;rs6768697;rs5848958;rs12493107;rs6803012;rs12637632;rs6414569;rs1263…	ENSG00000114854:ENSG00000010322	TNNC1:NISCH	1	3:52487690-52490884	prom	E068	ENSG00000114854:ENSG00000010322	TNNC1:NISCH	Brain Anterior Caudate
	3:52480001-52520000	1	3:52680001-52720000	5.43e-13	HiC	GSE87112	Liver	intra	rs142853462;rs2028216;rs35665793;rs34757451;rs2289250;rs33967311;rs62253740;rs13065019;rs35211965;rs6770463;rs4435633;rs71087003;rs35409678;rs2336148;rs3041438;rs12486847;rs2336149;rs2590846;rs7611731;rs6804145;rs34168767;rs11130314;rs11130315;rs12488461;rs12488527;rs5848957;rs62255362;rs35976524;rs77146033;rs62255364;rs11337750;rs6768697;rs5848958;rs12493107;rs6803012;rs12637632;rs6414569;rs1263…	ENSG00000114854:ENSG00000010322	TNNC1:NISCH	1	3:52487690-52490884	prom	E069	ENSG00000114854:ENSG00000010322	TNNC1:NISCH	Brain Cingulate Gyrus
	3:52480001-52520000	1	3:52680001-52720000	5.43e-13	HiC	GSE87112	Liver	intra	rs142853462;rs2028216;rs35665793;rs34757451;rs2289250;rs33967311;rs62253740;rs13065019;rs35211965;rs6770463;rs4435633;rs71087003;rs35409678;rs2336148;rs3041438;rs12486847;rs2336149;rs2590846;rs7611731;rs6804145;rs34168767;rs11130314;rs11130315;rs12488461;rs12488527;rs5848957;rs62255362;rs35976524;rs77146033;rs62255364;rs11337750;rs6768697;rs5848958;rs12493107;rs6803012;rs12637632;rs6414569;rs1263…	ENSG00000114854:ENSG00000010322	TNNC1:NISCH	1	3:52487690-52490884	prom	E070	ENSG00000114854:ENSG00000010322	TNNC1:NISCH	Brain Germinal Matrix
	3:52480001-52520000	1	3:52680001-52720000	5.43e-13	HiC	GSE87112	Liver	intra	rs142853462;rs2028216;rs35665793;rs34757451;rs2289250;rs33967311;rs62253740;rs13065019;rs35211965;rs6770463;rs4435633;rs71087003;rs35409678;rs2336148;rs3041438;rs12486847;rs2336149;rs2590846;rs7611731;rs6804145;rs34168767;rs11130314;rs11130315;rs12488461;rs12488527;rs5848957;rs62255362;rs35976524;rs77146033;rs62255364;rs11337750;rs6768697;rs5848958;rs12493107;rs6803012;rs12637632;rs6414569;rs1263…	ENSG00000114854:ENSG00000010322	TNNC1:NISCH	1	3:52487690-52490884	prom	E071	ENSG00000114854:ENSG00000010322	TNNC1:NISCH	Brain Hippocampus Middle
	3:52480001-52520000	1	3:52680001-52720000	5.43e-13	HiC	GSE87112	Liver	intra	rs142853462;rs2028216;rs35665793;rs34757451;rs2289250;rs33967311;rs62253740;rs13065019;rs35211965;rs6770463;rs4435633;rs71087003;rs35409678;rs2336148;rs3041438;rs12486847;rs2336149;rs2590846;rs7611731;rs6804145;rs34168767;rs11130314;rs11130315;rs12488461;rs12488527;rs5848957;rs62255362;rs35976524;rs77146033;rs62255364;rs11337750;rs6768697;rs5848958;rs12493107;rs6803012;rs12637632;rs6414569;rs1263…	ENSG00000114854:ENSG00000010322	TNNC1:NISCH	1	3:52487690-52490884	prom	E072	ENSG00000114854:ENSG00000010322	TNNC1:NISCH	Brain Inferior Temporal Lobe
	3:52480001-52520000	1	3:52680001-52720000	5.43e-13	HiC	GSE87112	Liver	intra	rs142853462;rs2028216;rs35665793;rs34757451;rs2289250;rs33967311;rs62253740;rs13065019;rs35211965;rs6770463;rs4435633;rs71087003;rs35409678;rs2336148;rs3041438;rs12486847;rs2336149;rs2590846;rs7611731;rs6804145;rs34168767;rs11130314;rs11130315;rs12488461;rs12488527;rs5848957;rs62255362;rs35976524;rs77146033;rs62255364;rs11337750;rs6768697;rs5848958;rs12493107;rs6803012;rs12637632;rs6414569;rs1263…	ENSG00000114854:ENSG00000010322	TNNC1:NISCH	1	3:52487690-52490884	prom	E073	ENSG00000114854:ENSG00000010322	TNNC1:NISCH	Brain_Dorsolateral_Prefrontal_Cortex
	3:52480001-52520000	1	3:52680001-52720000	5.43e-13	HiC	GSE87112	Liver	intra	rs142853462;rs2028216;rs35665793;rs34757451;rs2289250;rs33967311;rs62253740;rs13065019;rs35211965;rs6770463;rs4435633;rs71087003;rs35409678;rs2336148;rs3041438;rs12486847;rs2336149;rs2590846;rs7611731;rs6804145;rs34168767;rs11130314;rs11130315;rs12488461;rs12488527;rs5848957;rs62255362;rs35976524;rs77146033;rs62255364;rs11337750;rs6768697;rs5848958;rs12493107;rs6803012;rs12637632;rs6414569;rs1263…	ENSG00000114854:ENSG00000010322	TNNC1:NISCH	1	3:52487690-52490884	prom	E074	ENSG00000114854:ENSG00000010322	TNNC1:NISCH	Brain Substantia Nigra
	3:52480001-52520000	1	3:52680001-52720000	5.43e-13	HiC	GSE87112	Liver	intra	rs142853462;rs2028216;rs35665793;rs34757451;rs2289250;rs33967311;rs62253740;rs13065019;rs35211965;rs6770463;rs4435633;rs71087003;rs35409678;rs2336148;rs3041438;rs12486847;rs2336149;rs2590846;rs7611731;rs6804145;rs34168767;rs11130314;rs11130315;rs12488461;rs12488527;rs5848957;rs62255362;rs35976524;rs77146033;rs62255364;rs11337750;rs6768697;rs5848958;rs12493107;rs6803012;rs12637632;rs6414569;rs1263…	ENSG00000114854:ENSG00000010322	TNNC1:NISCH	1	3:52487690-52490884	prom	E082	ENSG00000114854:ENSG00000010322	TNNC1:NISCH	Fetal Brain Female
	3:52480001-52520000	1	3:52640001-52680000	2.7e-10	HiC	GSE87112	Trophoblast-like_Cell	intra	rs3774366;rs3774365;rs35189714;rs12487591;rs3733045;rs3755806;rs13065851;rs71084197;rs11709448;rs10510760;rs4687638;rs62253733;rs34341238;rs11717043;rs4687639;rs150536093;rs13064064;rs34537256;rs34215106;rs1561337;rs184514749;rs67843199;rs35249778;rs36059845;rs6445529;rs7622694;rs4687548;rs13069481;rs2083180;rs6796726;rs13098776;rs567776784;rs13068293;rs11719514;rs34959878;rs11720432;rs201400694;…	ENSG00000114854:ENSG00000010322	TNNC1:NISCH	1	3:52487690-52490884	prom	E053	ENSG00000114854:ENSG00000010322	TNNC1:NISCH	Cortex derived primary cultured neurospheres
	3:52480001-52520000	1	3:52640001-52680000	2.7e-10	HiC	GSE87112	Trophoblast-like_Cell	intra	rs3774366;rs3774365;rs35189714;rs12487591;rs3733045;rs3755806;rs13065851;rs71084197;rs11709448;rs10510760;rs4687638;rs62253733;rs34341238;rs11717043;rs4687639;rs150536093;rs13064064;rs34537256;rs34215106;rs1561337;rs184514749;rs67843199;rs35249778;rs36059845;rs6445529;rs7622694;rs4687548;rs13069481;rs2083180;rs6796726;rs13098776;rs567776784;rs13068293;rs11719514;rs34959878;rs11720432;rs201400694;…	ENSG00000114854:ENSG00000010322	TNNC1:NISCH	1	3:52487690-52490884	prom	E054	ENSG00000114854:ENSG00000010322	TNNC1:NISCH	Ganglion Eminence derived primary cultured neurospheres
	3:52480001-52520000	1	3:52640001-52680000	2.7e-10	HiC	GSE87112	Trophoblast-like_Cell	intra	rs3774366;rs3774365;rs35189714;rs12487591;rs3733045;rs3755806;rs13065851;rs71084197;rs11709448;rs10510760;rs4687638;rs62253733;rs34341238;rs11717043;rs4687639;rs150536093;rs13064064;rs34537256;rs34215106;rs1561337;rs184514749;rs67843199;rs35249778;rs36059845;rs6445529;rs7622694;rs4687548;rs13069481;rs2083180;rs6796726;rs13098776;rs567776784;rs13068293;rs11719514;rs34959878;rs11720432;rs201400694;…	ENSG00000114854:ENSG00000010322	TNNC1:NISCH	1	3:52487690-52490884	prom	E067	ENSG00000114854:ENSG00000010322	TNNC1:NISCH	Brain Angular Gyrus
	3:52480001-52520000	1	3:52640001-52680000	2.7e-10	HiC	GSE87112	Trophoblast-like_Cell	intra	rs3774366;rs3774365;rs35189714;rs12487591;rs3733045;rs3755806;rs13065851;rs71084197;rs11709448;rs10510760;rs4687638;rs62253733;rs34341238;rs11717043;rs4687639;rs150536093;rs13064064;rs34537256;rs34215106;rs1561337;rs184514749;rs67843199;rs35249778;rs36059845;rs6445529;rs7622694;rs4687548;rs13069481;rs2083180;rs6796726;rs13098776;rs567776784;rs13068293;rs11719514;rs34959878;rs11720432;rs201400694;…	ENSG00000114854:ENSG00000010322	TNNC1:NISCH	1	3:52487690-52490884	prom	E068	ENSG00000114854:ENSG00000010322	TNNC1:NISCH	Brain Anterior Caudate
	3:52480001-52520000	1	3:52640001-52680000	2.7e-10	HiC	GSE87112	Trophoblast-like_Cell	intra	rs3774366;rs3774365;rs35189714;rs12487591;rs3733045;rs3755806;rs13065851;rs71084197;rs11709448;rs10510760;rs4687638;rs62253733;rs34341238;rs11717043;rs4687639;rs150536093;rs13064064;rs34537256;rs34215106;rs1561337;rs184514749;rs67843199;rs35249778;rs36059845;rs6445529;rs7622694;rs4687548;rs13069481;rs2083180;rs6796726;rs13098776;rs567776784;rs13068293;rs11719514;rs34959878;rs11720432;rs201400694;…	ENSG00000114854:ENSG00000010322	TNNC1:NISCH	1	3:52487690-52490884	prom	E069	ENSG00000114854:ENSG00000010322	TNNC1:NISCH	Brain Cingulate Gyrus
	3:52480001-52520000	1	3:52640001-52680000	2.7e-10	HiC	GSE87112	Trophoblast-like_Cell	intra	rs3774366;rs3774365;rs35189714;rs12487591;rs3733045;rs3755806;rs13065851;rs71084197;rs11709448;rs10510760;rs4687638;rs62253733;rs34341238;rs11717043;rs4687639;rs150536093;rs13064064;rs34537256;rs34215106;rs1561337;rs184514749;rs67843199;rs35249778;rs36059845;rs6445529;rs7622694;rs4687548;rs13069481;rs2083180;rs6796726;rs13098776;rs567776784;rs13068293;rs11719514;rs34959878;rs11720432;rs201400694;…	ENSG00000114854:ENSG00000010322	TNNC1:NISCH	1	3:52487690-52490884	prom	E070	ENSG00000114854:ENSG00000010322	TNNC1:NISCH	Brain Germinal Matrix
	3:52480001-52520000	1	3:52640001-52680000	2.7e-10	HiC	GSE87112	Trophoblast-like_Cell	intra	rs3774366;rs3774365;rs35189714;rs12487591;rs3733045;rs3755806;rs13065851;rs71084197;rs11709448;rs10510760;rs4687638;rs62253733;rs34341238;rs11717043;rs4687639;rs150536093;rs13064064;rs34537256;rs34215106;rs1561337;rs184514749;rs67843199;rs35249778;rs36059845;rs6445529;rs7622694;rs4687548;rs13069481;rs2083180;rs6796726;rs13098776;rs567776784;rs13068293;rs11719514;rs34959878;rs11720432;rs201400694;…	ENSG00000114854:ENSG00000010322	TNNC1:NISCH	1	3:52487690-52490884	prom	E071	ENSG00000114854:ENSG00000010322	TNNC1:NISCH	Brain Hippocampus Middle
	3:52480001-52520000	1	3:52640001-52680000	2.7e-10	HiC	GSE87112	Trophoblast-like_Cell	intra	rs3774366;rs3774365;rs35189714;rs12487591;rs3733045;rs3755806;rs13065851;rs71084197;rs11709448;rs10510760;rs4687638;rs62253733;rs34341238;rs11717043;rs4687639;rs150536093;rs13064064;rs34537256;rs34215106;rs1561337;rs184514749;rs67843199;rs35249778;rs36059845;rs6445529;rs7622694;rs4687548;rs13069481;rs2083180;rs6796726;rs13098776;rs567776784;rs13068293;rs11719514;rs34959878;rs11720432;rs201400694;…	ENSG00000114854:ENSG00000010322	TNNC1:NISCH	1	3:52487690-52490884	prom	E072	ENSG00000114854:ENSG00000010322	TNNC1:NISCH	Brain Inferior Temporal Lobe
	3:52480001-52520000	1	3:52640001-52680000	2.7e-10	HiC	GSE87112	Trophoblast-like_Cell	intra	rs3774366;rs3774365;rs35189714;rs12487591;rs3733045;rs3755806;rs13065851;rs71084197;rs11709448;rs10510760;rs4687638;rs62253733;rs34341238;rs11717043;rs4687639;rs150536093;rs13064064;rs34537256;rs34215106;rs1561337;rs184514749;rs67843199;rs35249778;rs36059845;rs6445529;rs7622694;rs4687548;rs13069481;rs2083180;rs6796726;rs13098776;rs567776784;rs13068293;rs11719514;rs34959878;rs11720432;rs201400694;…	ENSG00000114854:ENSG00000010322	TNNC1:NISCH	1	3:52487690-52490884	prom	E073	ENSG00000114854:ENSG00000010322	TNNC1:NISCH	Brain_Dorsolateral_Prefrontal_Cortex
	3:52480001-52520000	1	3:52640001-52680000	2.7e-10	HiC	GSE87112	Trophoblast-like_Cell	intra	rs3774366;rs3774365;rs35189714;rs12487591;rs3733045;rs3755806;rs13065851;rs71084197;rs11709448;rs10510760;rs4687638;rs62253733;rs34341238;rs11717043;rs4687639;rs150536093;rs13064064;rs34537256;rs34215106;rs1561337;rs184514749;rs67843199;rs35249778;rs36059845;rs6445529;rs7622694;rs4687548;rs13069481;rs2083180;rs6796726;rs13098776;rs567776784;rs13068293;rs11719514;rs34959878;rs11720432;rs201400694;…	ENSG00000114854:ENSG00000010322	TNNC1:NISCH	1	3:52487690-52490884	prom	E074	ENSG00000114854:ENSG00000010322	TNNC1:NISCH	Brain Substantia Nigra
	3:52480001-52520000	1	3:52640001-52680000	2.7e-10	HiC	GSE87112	Trophoblast-like_Cell	intra	rs3774366;rs3774365;rs35189714;rs12487591;rs3733045;rs3755806;rs13065851;rs71084197;rs11709448;rs10510760;rs4687638;rs62253733;rs34341238;rs11717043;rs4687639;rs150536093;rs13064064;rs34537256;rs34215106;rs1561337;rs184514749;rs67843199;rs35249778;rs36059845;rs6445529;rs7622694;rs4687548;rs13069481;rs2083180;rs6796726;rs13098776;rs567776784;rs13068293;rs11719514;rs34959878;rs11720432;rs201400694;…	ENSG00000114854:ENSG00000010322	TNNC1:NISCH	1	3:52487690-52490884	prom	E082	ENSG00000114854:ENSG00000010322	TNNC1:NISCH	Fetal Brain Female
	3:52480001-52520000	1	3:52640001-52680000	1.2e-11	HiC	GSE87112	Left_Ventricle	intra	rs3774366;rs3774365;rs35189714;rs12487591;rs3733045;rs3755806;rs13065851;rs71084197;rs11709448;rs10510760;rs4687638;rs62253733;rs34341238;rs11717043;rs4687639;rs150536093;rs13064064;rs34537256;rs34215106;rs1561337;rs184514749;rs67843199;rs35249778;rs36059845;rs6445529;rs7622694;rs4687548;rs13069481;rs2083180;rs6796726;rs13098776;rs567776784;rs13068293;rs11719514;rs34959878;rs11720432;rs201400694;…	ENSG00000114854:ENSG00000010322	TNNC1:NISCH	1	3:52487690-52490884	prom	E053	ENSG00000114854:ENSG00000010322	TNNC1:NISCH	Cortex derived primary cultured neurospheres
	3:52480001-52520000	1	3:52640001-52680000	1.2e-11	HiC	GSE87112	Left_Ventricle	intra	rs3774366;rs3774365;rs35189714;rs12487591;rs3733045;rs3755806;rs13065851;rs71084197;rs11709448;rs10510760;rs4687638;rs62253733;rs34341238;rs11717043;rs4687639;rs150536093;rs13064064;rs34537256;rs34215106;rs1561337;rs184514749;rs67843199;rs35249778;rs36059845;rs6445529;rs7622694;rs4687548;rs13069481;rs2083180;rs6796726;rs13098776;rs567776784;rs13068293;rs11719514;rs34959878;rs11720432;rs201400694;…	ENSG00000114854:ENSG00000010322	TNNC1:NISCH	1	3:52487690-52490884	prom	E054	ENSG00000114854:ENSG00000010322	TNNC1:NISCH	Ganglion Eminence derived primary cultured neurospheres
	3:52480001-52520000	1	3:52640001-52680000	1.2e-11	HiC	GSE87112	Left_Ventricle	intra	rs3774366;rs3774365;rs35189714;rs12487591;rs3733045;rs3755806;rs13065851;rs71084197;rs11709448;rs10510760;rs4687638;rs62253733;rs34341238;rs11717043;rs4687639;rs150536093;rs13064064;rs34537256;rs34215106;rs1561337;rs184514749;rs67843199;rs35249778;rs36059845;rs6445529;rs7622694;rs4687548;rs13069481;rs2083180;rs6796726;rs13098776;rs567776784;rs13068293;rs11719514;rs34959878;rs11720432;rs201400694;…	ENSG00000114854:ENSG00000010322	TNNC1:NISCH	1	3:52487690-52490884	prom	E067	ENSG00000114854:ENSG00000010322	TNNC1:NISCH	Brain Angular Gyrus
	3:52480001-52520000	1	3:52640001-52680000	1.2e-11	HiC	GSE87112	Left_Ventricle	intra	rs3774366;rs3774365;rs35189714;rs12487591;rs3733045;rs3755806;rs13065851;rs71084197;rs11709448;rs10510760;rs4687638;rs62253733;rs34341238;rs11717043;rs4687639;rs150536093;rs13064064;rs34537256;rs34215106;rs1561337;rs184514749;rs67843199;rs35249778;rs36059845;rs6445529;rs7622694;rs4687548;rs13069481;rs2083180;rs6796726;rs13098776;rs567776784;rs13068293;rs11719514;rs34959878;rs11720432;rs201400694;…	ENSG00000114854:ENSG00000010322	TNNC1:NISCH	1	3:52487690-52490884	prom	E068	ENSG00000114854:ENSG00000010322	TNNC1:NISCH	Brain Anterior Caudate
	3:52480001-52520000	1	3:52640001-52680000	1.2e-11	HiC	GSE87112	Left_Ventricle	intra	rs3774366;rs3774365;rs35189714;rs12487591;rs3733045;rs3755806;rs13065851;rs71084197;rs11709448;rs10510760;rs4687638;rs62253733;rs34341238;rs11717043;rs4687639;rs150536093;rs13064064;rs34537256;rs34215106;rs1561337;rs184514749;rs67843199;rs35249778;rs36059845;rs6445529;rs7622694;rs4687548;rs13069481;rs2083180;rs6796726;rs13098776;rs567776784;rs13068293;rs11719514;rs34959878;rs11720432;rs201400694;…	ENSG00000114854:ENSG00000010322	TNNC1:NISCH	1	3:52487690-52490884	prom	E069	ENSG00000114854:ENSG00000010322	TNNC1:NISCH	Brain Cingulate Gyrus
	3:52480001-52520000	1	3:52640001-52680000	1.2e-11	HiC	GSE87112	Left_Ventricle	intra	rs3774366;rs3774365;rs35189714;rs12487591;rs3733045;rs3755806;rs13065851;rs71084197;rs11709448;rs10510760;rs4687638;rs62253733;rs34341238;rs11717043;rs4687639;rs150536093;rs13064064;rs34537256;rs34215106;rs1561337;rs184514749;rs67843199;rs35249778;rs36059845;rs6445529;rs7622694;rs4687548;rs13069481;rs2083180;rs6796726;rs13098776;rs567776784;rs13068293;rs11719514;rs34959878;rs11720432;rs201400694;…	ENSG00000114854:ENSG00000010322	TNNC1:NISCH	1	3:52487690-52490884	prom	E070	ENSG00000114854:ENSG00000010322	TNNC1:NISCH	Brain Germinal Matrix
	3:52480001-52520000	1	3:52640001-52680000	1.2e-11	HiC	GSE87112	Left_Ventricle	intra	rs3774366;rs3774365;rs35189714;rs12487591;rs3733045;rs3755806;rs13065851;rs71084197;rs11709448;rs10510760;rs4687638;rs62253733;rs34341238;rs11717043;rs4687639;rs150536093;rs13064064;rs34537256;rs34215106;rs1561337;rs184514749;rs67843199;rs35249778;rs36059845;rs6445529;rs7622694;rs4687548;rs13069481;rs2083180;rs6796726;rs13098776;rs567776784;rs13068293;rs11719514;rs34959878;rs11720432;rs201400694;…	ENSG00000114854:ENSG00000010322	TNNC1:NISCH	1	3:52487690-52490884	prom	E071	ENSG00000114854:ENSG00000010322	TNNC1:NISCH	Brain Hippocampus Middle
	3:52480001-52520000	1	3:52640001-52680000	1.2e-11	HiC	GSE87112	Left_Ventricle	intra	rs3774366;rs3774365;rs35189714;rs12487591;rs3733045;rs3755806;rs13065851;rs71084197;rs11709448;rs10510760;rs4687638;rs62253733;rs34341238;rs11717043;rs4687639;rs150536093;rs13064064;rs34537256;rs34215106;rs1561337;rs184514749;rs67843199;rs35249778;rs36059845;rs6445529;rs7622694;rs4687548;rs13069481;rs2083180;rs6796726;rs13098776;rs567776784;rs13068293;rs11719514;rs34959878;rs11720432;rs201400694;…	ENSG00000114854:ENSG00000010322	TNNC1:NISCH	1	3:52487690-52490884	prom	E072	ENSG00000114854:ENSG00000010322	TNNC1:NISCH	Brain Inferior Temporal Lobe
	3:52480001-52520000	1	3:52640001-52680000	1.2e-11	HiC	GSE87112	Left_Ventricle	intra	rs3774366;rs3774365;rs35189714;rs12487591;rs3733045;rs3755806;rs13065851;rs71084197;rs11709448;rs10510760;rs4687638;rs62253733;rs34341238;rs11717043;rs4687639;rs150536093;rs13064064;rs34537256;rs34215106;rs1561337;rs184514749;rs67843199;rs35249778;rs36059845;rs6445529;rs7622694;rs4687548;rs13069481;rs2083180;rs6796726;rs13098776;rs567776784;rs13068293;rs11719514;rs34959878;rs11720432;rs201400694;…	ENSG00000114854:ENSG00000010322	TNNC1:NISCH	1	3:52487690-52490884	prom	E073	ENSG00000114854:ENSG00000010322	TNNC1:NISCH	Brain_Dorsolateral_Prefrontal_Cortex
	3:52480001-52520000	1	3:52640001-52680000	1.2e-11	HiC	GSE87112	Left_Ventricle	intra	rs3774366;rs3774365;rs35189714;rs12487591;rs3733045;rs3755806;rs13065851;rs71084197;rs11709448;rs10510760;rs4687638;rs62253733;rs34341238;rs11717043;rs4687639;rs150536093;rs13064064;rs34537256;rs34215106;rs1561337;rs184514749;rs67843199;rs35249778;rs36059845;rs6445529;rs7622694;rs4687548;rs13069481;rs2083180;rs6796726;rs13098776;rs567776784;rs13068293;rs11719514;rs34959878;rs11720432;rs201400694;…	ENSG00000114854:ENSG00000010322	TNNC1:NISCH	1	3:52487690-52490884	prom	E074	ENSG00000114854:ENSG00000010322	TNNC1:NISCH	Brain Substantia Nigra
	3:52480001-52520000	1	3:52640001-52680000	1.2e-11	HiC	GSE87112	Left_Ventricle	intra	rs3774366;rs3774365;rs35189714;rs12487591;rs3733045;rs3755806;rs13065851;rs71084197;rs11709448;rs10510760;rs4687638;rs62253733;rs34341238;rs11717043;rs4687639;rs150536093;rs13064064;rs34537256;rs34215106;rs1561337;rs184514749;rs67843199;rs35249778;rs36059845;rs6445529;rs7622694;rs4687548;rs13069481;rs2083180;rs6796726;rs13098776;rs567776784;rs13068293;rs11719514;rs34959878;rs11720432;rs201400694;…	ENSG00000114854:ENSG00000010322	TNNC1:NISCH	1	3:52487690-52490884	prom	E082	ENSG00000114854:ENSG00000010322	TNNC1:NISCH	Fetal Brain Female
	3:52480001-52520000	1	3:52680001-52720000	3.37e-12	HiC	GSE87112	Trophoblast-like_Cell	intra	rs142853462;rs2028216;rs35665793;rs34757451;rs2289250;rs33967311;rs62253740;rs13065019;rs35211965;rs6770463;rs4435633;rs71087003;rs35409678;rs2336148;rs3041438;rs12486847;rs2336149;rs2590846;rs7611731;rs6804145;rs34168767;rs11130314;rs11130315;rs12488461;rs12488527;rs5848957;rs62255362;rs35976524;rs77146033;rs62255364;rs11337750;rs6768697;rs5848958;rs12493107;rs6803012;rs12637632;rs6414569;rs1263…	ENSG00000114854:ENSG00000010322	TNNC1:NISCH	1	3:52487690-52490884	prom	E053	ENSG00000114854:ENSG00000010322	TNNC1:NISCH	Cortex derived primary cultured neurospheres
	3:52480001-52520000	1	3:52680001-52720000	3.37e-12	HiC	GSE87112	Trophoblast-like_Cell	intra	rs142853462;rs2028216;rs35665793;rs34757451;rs2289250;rs33967311;rs62253740;rs13065019;rs35211965;rs6770463;rs4435633;rs71087003;rs35409678;rs2336148;rs3041438;rs12486847;rs2336149;rs2590846;rs7611731;rs6804145;rs34168767;rs11130314;rs11130315;rs12488461;rs12488527;rs5848957;rs62255362;rs35976524;rs77146033;rs62255364;rs11337750;rs6768697;rs5848958;rs12493107;rs6803012;rs12637632;rs6414569;rs1263…	ENSG00000114854:ENSG00000010322	TNNC1:NISCH	1	3:52487690-52490884	prom	E054	ENSG00000114854:ENSG00000010322	TNNC1:NISCH	Ganglion Eminence derived primary cultured neurospheres
	3:52480001-52520000	1	3:52680001-52720000	3.37e-12	HiC	GSE87112	Trophoblast-like_Cell	intra	rs142853462;rs2028216;rs35665793;rs34757451;rs2289250;rs33967311;rs62253740;rs13065019;rs35211965;rs6770463;rs4435633;rs71087003;rs35409678;rs2336148;rs3041438;rs12486847;rs2336149;rs2590846;rs7611731;rs6804145;rs34168767;rs11130314;rs11130315;rs12488461;rs12488527;rs5848957;rs62255362;rs35976524;rs77146033;rs62255364;rs11337750;rs6768697;rs5848958;rs12493107;rs6803012;rs12637632;rs6414569;rs1263…	ENSG00000114854:ENSG00000010322	TNNC1:NISCH	1	3:52487690-52490884	prom	E067	ENSG00000114854:ENSG00000010322	TNNC1:NISCH	Brain Angular Gyrus
	3:52480001-52520000	1	3:52680001-52720000	3.37e-12	HiC	GSE87112	Trophoblast-like_Cell	intra	rs142853462;rs2028216;rs35665793;rs34757451;rs2289250;rs33967311;rs62253740;rs13065019;rs35211965;rs6770463;rs4435633;rs71087003;rs35409678;rs2336148;rs3041438;rs12486847;rs2336149;rs2590846;rs7611731;rs6804145;rs34168767;rs11130314;rs11130315;rs12488461;rs12488527;rs5848957;rs62255362;rs35976524;rs77146033;rs62255364;rs11337750;rs6768697;rs5848958;rs12493107;rs6803012;rs12637632;rs6414569;rs1263…	ENSG00000114854:ENSG00000010322	TNNC1:NISCH	1	3:52487690-52490884	prom	E068	ENSG00000114854:ENSG00000010322	TNNC1:NISCH	Brain Anterior Caudate
	3:52480001-52520000	1	3:52680001-52720000	3.37e-12	HiC	GSE87112	Trophoblast-like_Cell	intra	rs142853462;rs2028216;rs35665793;rs34757451;rs2289250;rs33967311;rs62253740;rs13065019;rs35211965;rs6770463;rs4435633;rs71087003;rs35409678;rs2336148;rs3041438;rs12486847;rs2336149;rs2590846;rs7611731;rs6804145;rs34168767;rs11130314;rs11130315;rs12488461;rs12488527;rs5848957;rs62255362;rs35976524;rs77146033;rs62255364;rs11337750;rs6768697;rs5848958;rs12493107;rs6803012;rs12637632;rs6414569;rs1263…	ENSG00000114854:ENSG00000010322	TNNC1:NISCH	1	3:52487690-52490884	prom	E069	ENSG00000114854:ENSG00000010322	TNNC1:NISCH	Brain Cingulate Gyrus
	3:52480001-52520000	1	3:52680001-52720000	3.37e-12	HiC	GSE87112	Trophoblast-like_Cell	intra	rs142853462;rs2028216;rs35665793;rs34757451;rs2289250;rs33967311;rs62253740;rs13065019;rs35211965;rs6770463;rs4435633;rs71087003;rs35409678;rs2336148;rs3041438;rs12486847;rs2336149;rs2590846;rs7611731;rs6804145;rs34168767;rs11130314;rs11130315;rs12488461;rs12488527;rs5848957;rs62255362;rs35976524;rs77146033;rs62255364;rs11337750;rs6768697;rs5848958;rs12493107;rs6803012;rs12637632;rs6414569;rs1263…	ENSG00000114854:ENSG00000010322	TNNC1:NISCH	1	3:52487690-52490884	prom	E070	ENSG00000114854:ENSG00000010322	TNNC1:NISCH	Brain Germinal Matrix
	3:52480001-52520000	1	3:52680001-52720000	3.37e-12	HiC	GSE87112	Trophoblast-like_Cell	intra	rs142853462;rs2028216;rs35665793;rs34757451;rs2289250;rs33967311;rs62253740;rs13065019;rs35211965;rs6770463;rs4435633;rs71087003;rs35409678;rs2336148;rs3041438;rs12486847;rs2336149;rs2590846;rs7611731;rs6804145;rs34168767;rs11130314;rs11130315;rs12488461;rs12488527;rs5848957;rs62255362;rs35976524;rs77146033;rs62255364;rs11337750;rs6768697;rs5848958;rs12493107;rs6803012;rs12637632;rs6414569;rs1263…	ENSG00000114854:ENSG00000010322	TNNC1:NISCH	1	3:52487690-52490884	prom	E071	ENSG00000114854:ENSG00000010322	TNNC1:NISCH	Brain Hippocampus Middle
	3:52480001-52520000	1	3:52680001-52720000	3.37e-12	HiC	GSE87112	Trophoblast-like_Cell	intra	rs142853462;rs2028216;rs35665793;rs34757451;rs2289250;rs33967311;rs62253740;rs13065019;rs35211965;rs6770463;rs4435633;rs71087003;rs35409678;rs2336148;rs3041438;rs12486847;rs2336149;rs2590846;rs7611731;rs6804145;rs34168767;rs11130314;rs11130315;rs12488461;rs12488527;rs5848957;rs62255362;rs35976524;rs77146033;rs62255364;rs11337750;rs6768697;rs5848958;rs12493107;rs6803012;rs12637632;rs6414569;rs1263…	ENSG00000114854:ENSG00000010322	TNNC1:NISCH	1	3:52487690-52490884	prom	E072	ENSG00000114854:ENSG00000010322	TNNC1:NISCH	Brain Inferior Temporal Lobe
	3:52480001-52520000	1	3:52680001-52720000	3.37e-12	HiC	GSE87112	Trophoblast-like_Cell	intra	rs142853462;rs2028216;rs35665793;rs34757451;rs2289250;rs33967311;rs62253740;rs13065019;rs35211965;rs6770463;rs4435633;rs71087003;rs35409678;rs2336148;rs3041438;rs12486847;rs2336149;rs2590846;rs7611731;rs6804145;rs34168767;rs11130314;rs11130315;rs12488461;rs12488527;rs5848957;rs62255362;rs35976524;rs77146033;rs62255364;rs11337750;rs6768697;rs5848958;rs12493107;rs6803012;rs12637632;rs6414569;rs1263…	ENSG00000114854:ENSG00000010322	TNNC1:NISCH	1	3:52487690-52490884	prom	E073	ENSG00000114854:ENSG00000010322	TNNC1:NISCH	Brain_Dorsolateral_Prefrontal_Cortex
	3:52480001-52520000	1	3:52680001-52720000	3.37e-12	HiC	GSE87112	Trophoblast-like_Cell	intra	rs142853462;rs2028216;rs35665793;rs34757451;rs2289250;rs33967311;rs62253740;rs13065019;rs35211965;rs6770463;rs4435633;rs71087003;rs35409678;rs2336148;rs3041438;rs12486847;rs2336149;rs2590846;rs7611731;rs6804145;rs34168767;rs11130314;rs11130315;rs12488461;rs12488527;rs5848957;rs62255362;rs35976524;rs77146033;rs62255364;rs11337750;rs6768697;rs5848958;rs12493107;rs6803012;rs12637632;rs6414569;rs1263…	ENSG00000114854:ENSG00000010322	TNNC1:NISCH	1	3:52487690-52490884	prom	E074	ENSG00000114854:ENSG00000010322	TNNC1:NISCH	Brain Substantia Nigra
	3:52480001-52520000	1	3:52680001-52720000	3.37e-12	HiC	GSE87112	Trophoblast-like_Cell	intra	rs142853462;rs2028216;rs35665793;rs34757451;rs2289250;rs33967311;rs62253740;rs13065019;rs35211965;rs6770463;rs4435633;rs71087003;rs35409678;rs2336148;rs3041438;rs12486847;rs2336149;rs2590846;rs7611731;rs6804145;rs34168767;rs11130314;rs11130315;rs12488461;rs12488527;rs5848957;rs62255362;rs35976524;rs77146033;rs62255364;rs11337750;rs6768697;rs5848958;rs12493107;rs6803012;rs12637632;rs6414569;rs1263…	ENSG00000114854:ENSG00000010322	TNNC1:NISCH	1	3:52487690-52490884	prom	E082	ENSG00000114854:ENSG00000010322	TNNC1:NISCH	Fetal Brain Female
	3:52480001-52520000	1	3:52600001-52640000	1.36e-09	HiC	GSE87112	Trophoblast-like_Cell	intra	rs143319527;rs1821879;rs13063160;rs10433550;rs9758945;rs6786043;rs6788887;rs6788993;rs4687546;rs7623199;rs11714565;rs7625743;rs34140775;rs35240333;rs11130307;rs12632381;rs4687547;rs6762457;rs6805156;rs572886337;rs6805539;rs7652191;rs17264436;rs11718420;rs559879684;rs34954168;rs34115864;rs35107891;rs11718509;rs4687629;rs4687630;rs374555187;rs13078422;rs11720159;rs11720243;rs12487445;rs7614498;rs12…	ENSG00000114854:ENSG00000010322	TNNC1:NISCH	1	3:52487690-52490884	prom	E053	ENSG00000114854:ENSG00000010322	TNNC1:NISCH	Cortex derived primary cultured neurospheres
	3:52480001-52520000	1	3:52600001-52640000	1.36e-09	HiC	GSE87112	Trophoblast-like_Cell	intra	rs143319527;rs1821879;rs13063160;rs10433550;rs9758945;rs6786043;rs6788887;rs6788993;rs4687546;rs7623199;rs11714565;rs7625743;rs34140775;rs35240333;rs11130307;rs12632381;rs4687547;rs6762457;rs6805156;rs572886337;rs6805539;rs7652191;rs17264436;rs11718420;rs559879684;rs34954168;rs34115864;rs35107891;rs11718509;rs4687629;rs4687630;rs374555187;rs13078422;rs11720159;rs11720243;rs12487445;rs7614498;rs12…	ENSG00000114854:ENSG00000010322	TNNC1:NISCH	1	3:52487690-52490884	prom	E054	ENSG00000114854:ENSG00000010322	TNNC1:NISCH	Ganglion Eminence derived primary cultured neurospheres
	3:52480001-52520000	1	3:52600001-52640000	1.36e-09	HiC	GSE87112	Trophoblast-like_Cell	intra	rs143319527;rs1821879;rs13063160;rs10433550;rs9758945;rs6786043;rs6788887;rs6788993;rs4687546;rs7623199;rs11714565;rs7625743;rs34140775;rs35240333;rs11130307;rs12632381;rs4687547;rs6762457;rs6805156;rs572886337;rs6805539;rs7652191;rs17264436;rs11718420;rs559879684;rs34954168;rs34115864;rs35107891;rs11718509;rs4687629;rs4687630;rs374555187;rs13078422;rs11720159;rs11720243;rs12487445;rs7614498;rs12…	ENSG00000114854:ENSG00000010322	TNNC1:NISCH	1	3:52487690-52490884	prom	E067	ENSG00000114854:ENSG00000010322	TNNC1:NISCH	Brain Angular Gyrus
	3:52480001-52520000	1	3:52600001-52640000	1.36e-09	HiC	GSE87112	Trophoblast-like_Cell	intra	rs143319527;rs1821879;rs13063160;rs10433550;rs9758945;rs6786043;rs6788887;rs6788993;rs4687546;rs7623199;rs11714565;rs7625743;rs34140775;rs35240333;rs11130307;rs12632381;rs4687547;rs6762457;rs6805156;rs572886337;rs6805539;rs7652191;rs17264436;rs11718420;rs559879684;rs34954168;rs34115864;rs35107891;rs11718509;rs4687629;rs4687630;rs374555187;rs13078422;rs11720159;rs11720243;rs12487445;rs7614498;rs12…	ENSG00000114854:ENSG00000010322	TNNC1:NISCH	1	3:52487690-52490884	prom	E068	ENSG00000114854:ENSG00000010322	TNNC1:NISCH	Brain Anterior Caudate
	3:52480001-52520000	1	3:52600001-52640000	1.36e-09	HiC	GSE87112	Trophoblast-like_Cell	intra	rs143319527;rs1821879;rs13063160;rs10433550;rs9758945;rs6786043;rs6788887;rs6788993;rs4687546;rs7623199;rs11714565;rs7625743;rs34140775;rs35240333;rs11130307;rs12632381;rs4687547;rs6762457;rs6805156;rs572886337;rs6805539;rs7652191;rs17264436;rs11718420;rs559879684;rs34954168;rs34115864;rs35107891;rs11718509;rs4687629;rs4687630;rs374555187;rs13078422;rs11720159;rs11720243;rs12487445;rs7614498;rs12…	ENSG00000114854:ENSG00000010322	TNNC1:NISCH	1	3:52487690-52490884	prom	E069	ENSG00000114854:ENSG00000010322	TNNC1:NISCH	Brain Cingulate Gyrus
	3:52480001-52520000	1	3:52600001-52640000	1.36e-09	HiC	GSE87112	Trophoblast-like_Cell	intra	rs143319527;rs1821879;rs13063160;rs10433550;rs9758945;rs6786043;rs6788887;rs6788993;rs4687546;rs7623199;rs11714565;rs7625743;rs34140775;rs35240333;rs11130307;rs12632381;rs4687547;rs6762457;rs6805156;rs572886337;rs6805539;rs7652191;rs17264436;rs11718420;rs559879684;rs34954168;rs34115864;rs35107891;rs11718509;rs4687629;rs4687630;rs374555187;rs13078422;rs11720159;rs11720243;rs12487445;rs7614498;rs12…	ENSG00000114854:ENSG00000010322	TNNC1:NISCH	1	3:52487690-52490884	prom	E070	ENSG00000114854:ENSG00000010322	TNNC1:NISCH	Brain Germinal Matrix
	3:52480001-52520000	1	3:52600001-52640000	1.36e-09	HiC	GSE87112	Trophoblast-like_Cell	intra	rs143319527;rs1821879;rs13063160;rs10433550;rs9758945;rs6786043;rs6788887;rs6788993;rs4687546;rs7623199;rs11714565;rs7625743;rs34140775;rs35240333;rs11130307;rs12632381;rs4687547;rs6762457;rs6805156;rs572886337;rs6805539;rs7652191;rs17264436;rs11718420;rs559879684;rs34954168;rs34115864;rs35107891;rs11718509;rs4687629;rs4687630;rs374555187;rs13078422;rs11720159;rs11720243;rs12487445;rs7614498;rs12…	ENSG00000114854:ENSG00000010322	TNNC1:NISCH	1	3:52487690-52490884	prom	E071	ENSG00000114854:ENSG00000010322	TNNC1:NISCH	Brain Hippocampus Middle
	3:52480001-52520000	1	3:52600001-52640000	1.36e-09	HiC	GSE87112	Trophoblast-like_Cell	intra	rs143319527;rs1821879;rs13063160;rs10433550;rs9758945;rs6786043;rs6788887;rs6788993;rs4687546;rs7623199;rs11714565;rs7625743;rs34140775;rs35240333;rs11130307;rs12632381;rs4687547;rs6762457;rs6805156;rs572886337;rs6805539;rs7652191;rs17264436;rs11718420;rs559879684;rs34954168;rs34115864;rs35107891;rs11718509;rs4687629;rs4687630;rs374555187;rs13078422;rs11720159;rs11720243;rs12487445;rs7614498;rs12…	ENSG00000114854:ENSG00000010322	TNNC1:NISCH	1	3:52487690-52490884	prom	E072	ENSG00000114854:ENSG00000010322	TNNC1:NISCH	Brain Inferior Temporal Lobe
	3:52480001-52520000	1	3:52600001-52640000	1.36e-09	HiC	GSE87112	Trophoblast-like_Cell	intra	rs143319527;rs1821879;rs13063160;rs10433550;rs9758945;rs6786043;rs6788887;rs6788993;rs4687546;rs7623199;rs11714565;rs7625743;rs34140775;rs35240333;rs11130307;rs12632381;rs4687547;rs6762457;rs6805156;rs572886337;rs6805539;rs7652191;rs17264436;rs11718420;rs559879684;rs34954168;rs34115864;rs35107891;rs11718509;rs4687629;rs4687630;rs374555187;rs13078422;rs11720159;rs11720243;rs12487445;rs7614498;rs12…	ENSG00000114854:ENSG00000010322	TNNC1:NISCH	1	3:52487690-52490884	prom	E073	ENSG00000114854:ENSG00000010322	TNNC1:NISCH	Brain_Dorsolateral_Prefrontal_Cortex
	3:52480001-52520000	1	3:52600001-52640000	1.36e-09	HiC	GSE87112	Trophoblast-like_Cell	intra	rs143319527;rs1821879;rs13063160;rs10433550;rs9758945;rs6786043;rs6788887;rs6788993;rs4687546;rs7623199;rs11714565;rs7625743;rs34140775;rs35240333;rs11130307;rs12632381;rs4687547;rs6762457;rs6805156;rs572886337;rs6805539;rs7652191;rs17264436;rs11718420;rs559879684;rs34954168;rs34115864;rs35107891;rs11718509;rs4687629;rs4687630;rs374555187;rs13078422;rs11720159;rs11720243;rs12487445;rs7614498;rs12…	ENSG00000114854:ENSG00000010322	TNNC1:NISCH	1	3:52487690-52490884	prom	E074	ENSG00000114854:ENSG00000010322	TNNC1:NISCH	Brain Substantia Nigra
	3:52480001-52520000	1	3:52600001-52640000	1.36e-09	HiC	GSE87112	Trophoblast-like_Cell	intra	rs143319527;rs1821879;rs13063160;rs10433550;rs9758945;rs6786043;rs6788887;rs6788993;rs4687546;rs7623199;rs11714565;rs7625743;rs34140775;rs35240333;rs11130307;rs12632381;rs4687547;rs6762457;rs6805156;rs572886337;rs6805539;rs7652191;rs17264436;rs11718420;rs559879684;rs34954168;rs34115864;rs35107891;rs11718509;rs4687629;rs4687630;rs374555187;rs13078422;rs11720159;rs11720243;rs12487445;rs7614498;rs12…	ENSG00000114854:ENSG00000010322	TNNC1:NISCH	1	3:52487690-52490884	prom	E082	ENSG00000114854:ENSG00000010322	TNNC1:NISCH	Fetal Brain Female
	3:52480001-52520000	1	3:52600001-52640000	3.3e-43	HiC	GSE87112	IMR90	intra	rs143319527;rs1821879;rs13063160;rs10433550;rs9758945;rs6786043;rs6788887;rs6788993;rs4687546;rs7623199;rs11714565;rs7625743;rs34140775;rs35240333;rs11130307;rs12632381;rs4687547;rs6762457;rs6805156;rs572886337;rs6805539;rs7652191;rs17264436;rs11718420;rs559879684;rs34954168;rs34115864;rs35107891;rs11718509;rs4687629;rs4687630;rs374555187;rs13078422;rs11720159;rs11720243;rs12487445;rs7614498;rs12…	ENSG00000114854:ENSG00000010322	TNNC1:NISCH	1	3:52487690-52490884	prom	E053	ENSG00000114854:ENSG00000010322	TNNC1:NISCH	Cortex derived primary cultured neurospheres
	3:52480001-52520000	1	3:52600001-52640000	3.3e-43	HiC	GSE87112	IMR90	intra	rs143319527;rs1821879;rs13063160;rs10433550;rs9758945;rs6786043;rs6788887;rs6788993;rs4687546;rs7623199;rs11714565;rs7625743;rs34140775;rs35240333;rs11130307;rs12632381;rs4687547;rs6762457;rs6805156;rs572886337;rs6805539;rs7652191;rs17264436;rs11718420;rs559879684;rs34954168;rs34115864;rs35107891;rs11718509;rs4687629;rs4687630;rs374555187;rs13078422;rs11720159;rs11720243;rs12487445;rs7614498;rs12…	ENSG00000114854:ENSG00000010322	TNNC1:NISCH	1	3:52487690-52490884	prom	E054	ENSG00000114854:ENSG00000010322	TNNC1:NISCH	Ganglion Eminence derived primary cultured neurospheres
	3:52480001-52520000	1	3:52600001-52640000	3.3e-43	HiC	GSE87112	IMR90	intra	rs143319527;rs1821879;rs13063160;rs10433550;rs9758945;rs6786043;rs6788887;rs6788993;rs4687546;rs7623199;rs11714565;rs7625743;rs34140775;rs35240333;rs11130307;rs12632381;rs4687547;rs6762457;rs6805156;rs572886337;rs6805539;rs7652191;rs17264436;rs11718420;rs559879684;rs34954168;rs34115864;rs35107891;rs11718509;rs4687629;rs4687630;rs374555187;rs13078422;rs11720159;rs11720243;rs12487445;rs7614498;rs12…	ENSG00000114854:ENSG00000010322	TNNC1:NISCH	1	3:52487690-52490884	prom	E067	ENSG00000114854:ENSG00000010322	TNNC1:NISCH	Brain Angular Gyrus
	3:52480001-52520000	1	3:52600001-52640000	3.3e-43	HiC	GSE87112	IMR90	intra	rs143319527;rs1821879;rs13063160;rs10433550;rs9758945;rs6786043;rs6788887;rs6788993;rs4687546;rs7623199;rs11714565;rs7625743;rs34140775;rs35240333;rs11130307;rs12632381;rs4687547;rs6762457;rs6805156;rs572886337;rs6805539;rs7652191;rs17264436;rs11718420;rs559879684;rs34954168;rs34115864;rs35107891;rs11718509;rs4687629;rs4687630;rs374555187;rs13078422;rs11720159;rs11720243;rs12487445;rs7614498;rs12…	ENSG00000114854:ENSG00000010322	TNNC1:NISCH	1	3:52487690-52490884	prom	E068	ENSG00000114854:ENSG00000010322	TNNC1:NISCH	Brain Anterior Caudate
	3:52480001-52520000	1	3:52600001-52640000	3.3e-43	HiC	GSE87112	IMR90	intra	rs143319527;rs1821879;rs13063160;rs10433550;rs9758945;rs6786043;rs6788887;rs6788993;rs4687546;rs7623199;rs11714565;rs7625743;rs34140775;rs35240333;rs11130307;rs12632381;rs4687547;rs6762457;rs6805156;rs572886337;rs6805539;rs7652191;rs17264436;rs11718420;rs559879684;rs34954168;rs34115864;rs35107891;rs11718509;rs4687629;rs4687630;rs374555187;rs13078422;rs11720159;rs11720243;rs12487445;rs7614498;rs12…	ENSG00000114854:ENSG00000010322	TNNC1:NISCH	1	3:52487690-52490884	prom	E069	ENSG00000114854:ENSG00000010322	TNNC1:NISCH	Brain Cingulate Gyrus
	3:52480001-52520000	1	3:52600001-52640000	3.3e-43	HiC	GSE87112	IMR90	intra	rs143319527;rs1821879;rs13063160;rs10433550;rs9758945;rs6786043;rs6788887;rs6788993;rs4687546;rs7623199;rs11714565;rs7625743;rs34140775;rs35240333;rs11130307;rs12632381;rs4687547;rs6762457;rs6805156;rs572886337;rs6805539;rs7652191;rs17264436;rs11718420;rs559879684;rs34954168;rs34115864;rs35107891;rs11718509;rs4687629;rs4687630;rs374555187;rs13078422;rs11720159;rs11720243;rs12487445;rs7614498;rs12…	ENSG00000114854:ENSG00000010322	TNNC1:NISCH	1	3:52487690-52490884	prom	E070	ENSG00000114854:ENSG00000010322	TNNC1:NISCH	Brain Germinal Matrix
	3:52480001-52520000	1	3:52600001-52640000	3.3e-43	HiC	GSE87112	IMR90	intra	rs143319527;rs1821879;rs13063160;rs10433550;rs9758945;rs6786043;rs6788887;rs6788993;rs4687546;rs7623199;rs11714565;rs7625743;rs34140775;rs35240333;rs11130307;rs12632381;rs4687547;rs6762457;rs6805156;rs572886337;rs6805539;rs7652191;rs17264436;rs11718420;rs559879684;rs34954168;rs34115864;rs35107891;rs11718509;rs4687629;rs4687630;rs374555187;rs13078422;rs11720159;rs11720243;rs12487445;rs7614498;rs12…	ENSG00000114854:ENSG00000010322	TNNC1:NISCH	1	3:52487690-52490884	prom	E071	ENSG00000114854:ENSG00000010322	TNNC1:NISCH	Brain Hippocampus Middle
	3:52480001-52520000	1	3:52600001-52640000	3.3e-43	HiC	GSE87112	IMR90	intra	rs143319527;rs1821879;rs13063160;rs10433550;rs9758945;rs6786043;rs6788887;rs6788993;rs4687546;rs7623199;rs11714565;rs7625743;rs34140775;rs35240333;rs11130307;rs12632381;rs4687547;rs6762457;rs6805156;rs572886337;rs6805539;rs7652191;rs17264436;rs11718420;rs559879684;rs34954168;rs34115864;rs35107891;rs11718509;rs4687629;rs4687630;rs374555187;rs13078422;rs11720159;rs11720243;rs12487445;rs7614498;rs12…	ENSG00000114854:ENSG00000010322	TNNC1:NISCH	1	3:52487690-52490884	prom	E072	ENSG00000114854:ENSG00000010322	TNNC1:NISCH	Brain Inferior Temporal Lobe
	3:52480001-52520000	1	3:52600001-52640000	3.3e-43	HiC	GSE87112	IMR90	intra	rs143319527;rs1821879;rs13063160;rs10433550;rs9758945;rs6786043;rs6788887;rs6788993;rs4687546;rs7623199;rs11714565;rs7625743;rs34140775;rs35240333;rs11130307;rs12632381;rs4687547;rs6762457;rs6805156;rs572886337;rs6805539;rs7652191;rs17264436;rs11718420;rs559879684;rs34954168;rs34115864;rs35107891;rs11718509;rs4687629;rs4687630;rs374555187;rs13078422;rs11720159;rs11720243;rs12487445;rs7614498;rs12…	ENSG00000114854:ENSG00000010322	TNNC1:NISCH	1	3:52487690-52490884	prom	E073	ENSG00000114854:ENSG00000010322	TNNC1:NISCH	Brain_Dorsolateral_Prefrontal_Cortex
	3:52480001-52520000	1	3:52600001-52640000	3.3e-43	HiC	GSE87112	IMR90	intra	rs143319527;rs1821879;rs13063160;rs10433550;rs9758945;rs6786043;rs6788887;rs6788993;rs4687546;rs7623199;rs11714565;rs7625743;rs34140775;rs35240333;rs11130307;rs12632381;rs4687547;rs6762457;rs6805156;rs572886337;rs6805539;rs7652191;rs17264436;rs11718420;rs559879684;rs34954168;rs34115864;rs35107891;rs11718509;rs4687629;rs4687630;rs374555187;rs13078422;rs11720159;rs11720243;rs12487445;rs7614498;rs12…	ENSG00000114854:ENSG00000010322	TNNC1:NISCH	1	3:52487690-52490884	prom	E074	ENSG00000114854:ENSG00000010322	TNNC1:NISCH	Brain Substantia Nigra
	3:52480001-52520000	1	3:52600001-52640000	3.3e-43	HiC	GSE87112	IMR90	intra	rs143319527;rs1821879;rs13063160;rs10433550;rs9758945;rs6786043;rs6788887;rs6788993;rs4687546;rs7623199;rs11714565;rs7625743;rs34140775;rs35240333;rs11130307;rs12632381;rs4687547;rs6762457;rs6805156;rs572886337;rs6805539;rs7652191;rs17264436;rs11718420;rs559879684;rs34954168;rs34115864;rs35107891;rs11718509;rs4687629;rs4687630;rs374555187;rs13078422;rs11720159;rs11720243;rs12487445;rs7614498;rs12…	ENSG00000114854:ENSG00000010322	TNNC1:NISCH	1	3:52487690-52490884	prom	E082	ENSG00000114854:ENSG00000010322	TNNC1:NISCH	Fetal Brain Female
	3:52480001-52520000	1	3:52560001-52600000	9.83e-22	HiC	GSE87112	IMR90	intra	rs4475032;rs11711421;rs4687624;rs4687625;rs6778735;rs4282054;rs7636227;rs12489732;rs7614981;rs12489828;rs28661185;rs66782572;rs7639267;rs4687626;rs7638808;rs6445528;rs150774614;rs13076398;rs62256903;rs1133415;rs2878628;rs2251219;rs1961959;rs1961958;rs1570;rs17052256;rs17052259;rs3796353;rs34203062;rs11419126;rs35217588;rs6778844;rs33964154;rs2289249;rs13059862;rs13060048;rs71084190;rs6786919;rs67…	ENSG00000114854:ENSG00000010322	TNNC1:NISCH	1	3:52487690-52490884	prom	E053	ENSG00000114854:ENSG00000010322	TNNC1:NISCH	Cortex derived primary cultured neurospheres
	3:52480001-52520000	1	3:52560001-52600000	9.83e-22	HiC	GSE87112	IMR90	intra	rs4475032;rs11711421;rs4687624;rs4687625;rs6778735;rs4282054;rs7636227;rs12489732;rs7614981;rs12489828;rs28661185;rs66782572;rs7639267;rs4687626;rs7638808;rs6445528;rs150774614;rs13076398;rs62256903;rs1133415;rs2878628;rs2251219;rs1961959;rs1961958;rs1570;rs17052256;rs17052259;rs3796353;rs34203062;rs11419126;rs35217588;rs6778844;rs33964154;rs2289249;rs13059862;rs13060048;rs71084190;rs6786919;rs67…	ENSG00000114854:ENSG00000010322	TNNC1:NISCH	1	3:52487690-52490884	prom	E054	ENSG00000114854:ENSG00000010322	TNNC1:NISCH	Ganglion Eminence derived primary cultured neurospheres
	3:52480001-52520000	1	3:52560001-52600000	9.83e-22	HiC	GSE87112	IMR90	intra	rs4475032;rs11711421;rs4687624;rs4687625;rs6778735;rs4282054;rs7636227;rs12489732;rs7614981;rs12489828;rs28661185;rs66782572;rs7639267;rs4687626;rs7638808;rs6445528;rs150774614;rs13076398;rs62256903;rs1133415;rs2878628;rs2251219;rs1961959;rs1961958;rs1570;rs17052256;rs17052259;rs3796353;rs34203062;rs11419126;rs35217588;rs6778844;rs33964154;rs2289249;rs13059862;rs13060048;rs71084190;rs6786919;rs67…	ENSG00000114854:ENSG00000010322	TNNC1:NISCH	1	3:52487690-52490884	prom	E067	ENSG00000114854:ENSG00000010322	TNNC1:NISCH	Brain Angular Gyrus
	3:52480001-52520000	1	3:52560001-52600000	9.83e-22	HiC	GSE87112	IMR90	intra	rs4475032;rs11711421;rs4687624;rs4687625;rs6778735;rs4282054;rs7636227;rs12489732;rs7614981;rs12489828;rs28661185;rs66782572;rs7639267;rs4687626;rs7638808;rs6445528;rs150774614;rs13076398;rs62256903;rs1133415;rs2878628;rs2251219;rs1961959;rs1961958;rs1570;rs17052256;rs17052259;rs3796353;rs34203062;rs11419126;rs35217588;rs6778844;rs33964154;rs2289249;rs13059862;rs13060048;rs71084190;rs6786919;rs67…	ENSG00000114854:ENSG00000010322	TNNC1:NISCH	1	3:52487690-52490884	prom	E068	ENSG00000114854:ENSG00000010322	TNNC1:NISCH	Brain Anterior Caudate
	3:52480001-52520000	1	3:52560001-52600000	9.83e-22	HiC	GSE87112	IMR90	intra	rs4475032;rs11711421;rs4687624;rs4687625;rs6778735;rs4282054;rs7636227;rs12489732;rs7614981;rs12489828;rs28661185;rs66782572;rs7639267;rs4687626;rs7638808;rs6445528;rs150774614;rs13076398;rs62256903;rs1133415;rs2878628;rs2251219;rs1961959;rs1961958;rs1570;rs17052256;rs17052259;rs3796353;rs34203062;rs11419126;rs35217588;rs6778844;rs33964154;rs2289249;rs13059862;rs13060048;rs71084190;rs6786919;rs67…	ENSG00000114854:ENSG00000010322	TNNC1:NISCH	1	3:52487690-52490884	prom	E069	ENSG00000114854:ENSG00000010322	TNNC1:NISCH	Brain Cingulate Gyrus
	3:52480001-52520000	1	3:52560001-52600000	9.83e-22	HiC	GSE87112	IMR90	intra	rs4475032;rs11711421;rs4687624;rs4687625;rs6778735;rs4282054;rs7636227;rs12489732;rs7614981;rs12489828;rs28661185;rs66782572;rs7639267;rs4687626;rs7638808;rs6445528;rs150774614;rs13076398;rs62256903;rs1133415;rs2878628;rs2251219;rs1961959;rs1961958;rs1570;rs17052256;rs17052259;rs3796353;rs34203062;rs11419126;rs35217588;rs6778844;rs33964154;rs2289249;rs13059862;rs13060048;rs71084190;rs6786919;rs67…	ENSG00000114854:ENSG00000010322	TNNC1:NISCH	1	3:52487690-52490884	prom	E070	ENSG00000114854:ENSG00000010322	TNNC1:NISCH	Brain Germinal Matrix
[truncated: 1,753 more rows]

## Sheet: STable7SPrediXcan
Supplementary table S7: Colocalization analyses with S-PrediXcan (50 genes with smallest p-values in brain tissues).
Phenotype	gene	gene_name	zscore	effect_size	pvalue	var_g	pred_perf_r2	pred_perf_pval	pred_perf_qval	n_snps_used	n_snps_in_cov	n_snps_in_model	tissue
Verbal short-term memory
	ENSG00000176095.7	IP6K1	4.61021	18.7271	4.02e-06	0.023176	0.084619	0.005432	NA	6	9	9	Brain_Hypothalamus
	ENSG00000165650.7	PDZD8	-4.13887	-12.668	3.49e-05	0.040067	0.10453	0.001161	NA	32	34	34	Brain_Hypothalamus
[truncated: 100 more rows]

## Sheet: STable8 SNPs, combined analysis
Supplementary table S8: All genome-wide significant (p < 5x10-8) and suggestive (5x10-8 ≥ p > 5x10-6) associations in those SNPs showing associations only in the analyses combining discovery and replication cohorts (SNPs showing at least suggestive associations in the discovery sample are reported in Stable1).
[truncated: 124 more rows]

[truncated: 8 more sheets: STable9 memory-related lookups, STable10Genetic correlations, v, Stable11Genetic correlations, v, STable12 Protein-Protein Networ, STable13 mQTL analyses, STable14 brain-related lookups, STable15 Tau and amyloid, STable16 Metaregression]
